# Supplementary material for: Choice experiment selection of tourism destinations in a dual process theory framework: The role of decision style and potential to promote deliberation
Source: PLoS One. 2022 Jul 8;17(7):e0270531. doi: 10.1371/journal.pone.0270531 (PMC9269363; doi:10.1371/journal.pone.0270531)
Supplement: S1 Data — (XLSX) [file pone.0270531.s001.xlsx]

## Sheet: Sheet1
Respondent	Response time (log seconds)	Intuitive style	Rational style	Trip experience	Education -- university	Education -- graduate degree	Gender -- female	Age -- 30s	Age -- 40s	Age -- 50s	Age -- 60+	Instructions	Unhurriedness	Order -- 2nd	Order -- 3rd	Order -- 4th	Utility difference	Screen size	All option 1 or 2	All neither option
1	3.55535	6.67	6	0.6	0	0	0	0	0	0	0	2	5	0	0	0	0.34	6.4	0	1
1	2.83321	6.67	6	0.6	0	0	0	0	0	0	0	2	5	1	0	0	0.20025	6.4	0	1
1	2.07944	6.67	6	0.6	0	0	0	0	0	0	0	2	5	0	1	0	0.259	6.4	0	1
1	1.60944	6.67	6	0.6	0	0	0	0	0	0	0	2	5	0	0	1	1.2685	6.4	0	1
2	4.18965	5	6.67	0.35	0	0	0	0	0	0	0	2	2	0	0	0	1.47125	6.67	0	0
2	2.77259	5	6.67	0.35	0	0	0	0	0	0	0	2	2	1	0	0	0.59025	6.67	0	0
2	3.09104	5	6.67	0.35	0	0	0	0	0	0	0	2	2	0	1	0	1.003	6.67	0	0
2	2.48491	5	6.67	0.35	0	0	0	0	0	0	0	2	2	0	0	1	0.301	6.67	0	0
3	4.29046	5	3.67	0.5	0	0	0	0	0	0	0	1	3	0	0	0	0.19575	6.67	0	0
3	4.45435	5	3.67	0.5	0	0	0	0	0	0	0	1	3	1	0	0	0.214	6.67	0	0
3	3.13549	5	3.67	0.5	0	0	0	0	0	0	0	1	3	0	1	0	0.295	6.67	0	0
3	3.63759	5	3.67	0.5	0	0	0	0	0	0	0	1	3	0	0	1	0.486	6.67	0	0
4	3.61092	5.67	4.67	0.2	0	0	1	0	0	0	0	1	7	0	0	0	0.01	6.67	0	0
4	3.3322	5.67	4.67	0.2	0	0	1	0	0	0	0	1	7	1	0	0	0.6535	6.67	0	0
4	3.17805	5.67	4.67	0.2	0	0	1	0	0	0	0	1	7	0	1	0	0.135	6.67	0	0
4	2.70805	5.67	4.67	0.2	0	0	1	0	0	0	0	1	7	0	0	1	0.796	6.67	0	0
5	4.04305	6.33	6	0.9	0	0	0	0	0	0	0	1	7	0	0	0	0.22	8.12	0	0
5	2.83321	6.33	6	0.9	0	0	0	0	0	0	0	1	7	1	0	0	0.17575	8.12	0	0
5	2.70805	6.33	6	0.9	0	0	0	0	0	0	0	1	7	0	1	0	0.26	8.12	0	0
5	3.29584	6.33	6	0.9	0	0	0	0	0	0	0	1	7	0	0	1	0.66025	8.12	0	0
6	3.52636	4.67	5.67	0.5	0	0	1	0	0	0	0	1	7	0	0	0	0.6535	7.36	0	0
6	3.13549	4.67	5.67	0.5	0	0	1	0	0	0	0	1	7	1	0	0	0.01	7.36	0	0
6	2.3979	4.67	5.67	0.5	0	0	1	0	0	0	0	1	7	0	1	0	0.796	7.36	0	0
6	2.83321	4.67	5.67	0.5	0	0	1	0	0	0	0	1	7	0	0	1	0.135	7.36	0	0
7	4.45435	5.33	6.33	1	0	0	0	0	0	0	0	2	3	0	0	0	0.9635	19.2	1	0
7	3.17805	5.33	6.33	1	0	0	0	0	0	0	0	2	3	1	0	0	0.091	19.2	1	0
7	2.07944	5.33	6.33	1	0	0	0	0	0	0	0	2	3	0	1	0	0.345	19.2	1	0
7	2.77259	5.33	6.33	1	0	0	0	0	0	0	0	2	3	0	0	1	0.276	19.2	1	0
8	3.58352	4.67	5.33	0.55	0	0	1	0	0	0	0	2	4	0	0	0	0.20025	6.4	0	0
8	3.29584	4.67	5.33	0.55	0	0	1	0	0	0	0	2	4	1	0	0	0.259	6.4	0	0
8	1.79176	4.67	5.33	0.55	0	0	1	0	0	0	0	2	4	0	1	0	1.2685	6.4	0	0
8	2.56495	4.67	5.33	0.55	0	0	1	0	0	0	0	2	4	0	0	1	0.34	6.4	0	0
9	3.55535	4	4.67	0.7	0	0	0	0	0	0	0	1	4	0	0	0	0.01375	19.2	0	0
9	3.2581	4	4.67	0.7	0	0	0	0	0	0	0	1	4	1	0	0	1.155	19.2	0	0
9	2.99573	4	4.67	0.7	0	0	0	0	0	0	0	1	4	0	1	0	0.587	19.2	0	0
9	1.38629	4	4.67	0.7	0	0	0	0	0	0	0	1	4	0	0	1	0.1	19.2	0	0
10	3.21888	5.33	5	0.4	0	0	1	0	0	0	0	1	6	0	0	0	1.003	13.66	0	0
10	2.77259	5.33	5	0.4	0	0	1	0	0	0	0	1	6	1	0	0	1.47125	13.66	0	0
10	2.99573	5.33	5	0.4	0	0	1	0	0	0	0	1	6	0	1	0	0.301	13.66	0	0
10	2.30259	5.33	5	0.4	0	0	1	0	0	0	0	1	6	0	0	1	0.59025	13.66	0	0
11	4.27667	3	5.67	0.6	0	0	1	0	0	0	0	2	2	0	0	0	0.345	15.36	0	0
11	2.94444	3	5.67	0.6	0	0	1	0	0	0	0	2	2	1	0	0	0.091	15.36	0	0
11	4.11087	3	5.67	0.6	0	0	1	0	0	0	0	2	2	0	1	0	0.9635	15.36	0	0
11	1.60944	3	5.67	0.6	0	0	1	0	0	0	0	2	2	0	0	1	0.276	15.36	0	0
12	4.18965	6.33	5	0.3	0	0	1	0	0	0	0	1	5	0	0	0	1.47125	12.8	0	0
12	3.4012	6.33	5	0.3	0	0	1	0	0	0	0	1	5	1	0	0	0.59025	12.8	0	0
12	2.77259	6.33	5	0.3	0	0	1	0	0	0	0	1	5	0	1	0	1.003	12.8	0	0
12	3.7612	6.33	5	0.3	0	0	1	0	0	0	0	1	5	0	0	1	0.301	12.8	0	0
13	3.52636	3.33	6.33	0.6	0	0	1	0	0	0	0	1	6	0	0	0	0.2615	15.36	0	0
13	3.2581	3.33	6.33	0.6	0	0	1	0	0	0	0	1	6	1	0	0	1.09725	15.36	0	0
13	3.2581	3.33	6.33	0.6	0	0	1	0	0	0	0	1	6	0	1	0	0.73425	15.36	0	0
13	3.4012	3.33	6.33	0.6	0	0	1	0	0	0	0	1	6	0	0	1	1.29575	15.36	0	0
14	4.38203	2.67	7	0.4	0	0	0	0	0	0	0	2	4	0	0	0	0.20025	6.4	0	0
14	4.00733	2.67	7	0.4	0	0	0	0	0	0	0	2	4	1	0	0	1.2685	6.4	0	0
14	2.70805	2.67	7	0.4	0	0	0	0	0	0	0	2	4	0	1	0	0.259	6.4	0	0
14	2.89037	2.67	7	0.4	0	0	0	0	0	0	0	2	4	0	0	1	0.34	6.4	0	0
15	3.3673	5	5.33	0.2	0	0	0	0	0	0	0	1	7	0	0	0	0.345	6.67	0	0
15	2.56495	5	5.33	0.2	0	0	0	0	0	0	0	1	7	1	0	0	0.9635	6.67	0	0
15	2.99573	5	5.33	0.2	0	0	0	0	0	0	0	1	7	0	1	0	0.091	6.67	0	0
15	1.38629	5	5.33	0.2	0	0	0	0	0	0	0	1	7	0	0	1	0.276	6.67	0	0
16	4.47734	5	4.33	0.7	0	0	1	0	0	0	0	1	5	0	0	0	0.59025	7.36	0	0
16	4.45435	5	4.33	0.7	0	0	1	0	0	0	0	1	5	1	0	0	1.47125	7.36	0	0
16	3.29584	5	4.33	0.7	0	0	1	0	0	0	0	1	5	0	1	0	0.301	7.36	0	0
16	2.70805	5	4.33	0.7	0	0	1	0	0	0	0	1	5	0	0	1	1.003	7.36	0	0
17	3.2581	5.33	5.33	0.8	0	0	0	0	0	0	0	2	5	0	0	0	1.2685	13.66	0	0
17	3.3673	5.33	5.33	0.8	0	0	0	0	0	0	0	2	5	1	0	0	0.34	13.66	0	0
17	2.63906	5.33	5.33	0.8	0	0	0	0	0	0	0	2	5	0	1	0	0.20025	13.66	0	0
17	2.19722	5.33	5.33	0.8	0	0	0	0	0	0	0	2	5	0	0	1	0.259	13.66	0	0
18	2.99573	7	4.33	0.9	0	0	0	0	0	0	0	1	4	0	0	0	0.091	14.4	0	0
18	2.30259	7	4.33	0.9	0	0	0	0	0	0	0	1	4	1	0	0	0.276	14.4	0	0
18	1.79176	7	4.33	0.9	0	0	0	0	0	0	0	1	4	0	1	0	0.345	14.4	0	0
18	1.38629	7	4.33	0.9	0	0	0	0	0	0	0	1	4	0	0	1	0.9635	14.4	0	0
19	3.04452	6.67	4.67	1.1	0	0	1	0	0	0	0	1	7	0	0	0	0.757	6.67	0	0
19	2.94444	6.67	4.67	1.1	0	0	1	0	0	0	0	1	7	1	0	0	1.41675	6.67	0	0
19	2.3979	6.67	4.67	1.1	0	0	1	0	0	0	0	1	7	0	1	0	0.72275	6.67	0	0
19	2.19722	6.67	4.67	1.1	0	0	1	0	0	0	0	1	7	0	0	1	1.126	6.67	0	0
20	3.04452	5	3	0.8	0	0	0	0	0	0	0	2	6	0	0	0	1.41675	12.8	0	0
20	4.11087	5	3	0.8	0	0	0	0	0	0	0	2	6	1	0	0	0.72275	12.8	0	0
20	3.49651	5	3	0.8	0	0	0	0	0	0	0	2	6	0	1	0	1.126	12.8	0	0
20	2.70805	5	3	0.8	0	0	0	0	0	0	0	2	6	0	0	1	0.757	12.8	0	0
21	3.49651	3.33	5.33	0.35	0	0	0	0	0	0	0	2	3	0	0	0	1.29575	6.67	0	0
21	2.56495	3.33	5.33	0.35	0	0	0	0	0	0	0	2	3	1	0	0	1.09725	6.67	0	0
21	2.70805	3.33	5.33	0.35	0	0	0	0	0	0	0	2	3	0	1	0	0.73425	6.67	0	0
21	1.79176	3.33	5.33	0.35	0	0	0	0	0	0	0	2	3	0	0	1	0.2615	6.67	0	0
22	3.71357	2.33	4.67	0.65	0	0	0	0	0	0	0	2	3	0	0	0	0.59025	12.8	0	0
22	3.66356	2.33	4.67	0.65	0	0	0	0	0	0	0	2	3	1	0	0	0.301	12.8	0	0
22	2.56495	2.33	4.67	0.65	0	0	0	0	0	0	0	2	3	0	1	0	1.47125	12.8	0	0
22	3.09104	2.33	4.67	0.65	0	0	0	0	0	0	0	2	3	0	0	1	1.003	12.8	0	0
23	3.85015	3	5.33	0.3	0	0	1	0	0	0	0	1	6	0	0	0	0.73425	6.67	0	0
23	2.30259	3	5.33	0.3	0	0	1	0	0	0	0	1	6	1	0	0	1.09725	6.67	0	0
23	2.3979	3	5.33	0.3	0	0	1	0	0	0	0	1	6	0	1	0	0.2615	6.67	0	0
23	2.89037	3	5.33	0.3	0	0	1	0	0	0	0	1	6	0	0	1	1.29575	6.67	0	0
24	2.48491	3	1.67	0.3	0	0	0	0	0	0	0	1	7	0	0	0	0.72275	6.67	1	0
24	2.63906	3	1.67	0.3	0	0	0	0	0	0	0	1	7	1	0	0	0.757	6.67	1	0
24	2.19722	3	1.67	0.3	0	0	0	0	0	0	0	1	7	0	1	0	1.126	6.67	1	0
24	2.07944	3	1.67	0.3	0	0	0	0	0	0	0	1	7	0	0	1	1.41675	6.67	1	0
25	3.73767	4.33	7	0.2	0	0	1	0	0	0	0	1	2	0	0	0	0.2615	6.67	1	0
25	3.66356	4.33	7	0.2	0	0	1	0	0	0	0	1	2	1	0	0	0.73425	6.67	1	0
25	3.3322	4.33	7	0.2	0	0	1	0	0	0	0	1	2	0	1	0	1.09725	6.67	1	0
25	3.55535	4.33	7	0.2	0	0	1	0	0	0	0	1	2	0	0	1	1.29575	6.67	1	0
26	3.80666	4	2	1.35	0	0	1	0	0	0	0	1	5	0	0	0	0.73425	13.66	0	0
26	2.99573	4	2	1.35	0	0	1	0	0	0	0	1	5	1	0	0	1.29575	13.66	0	0
26	3.3673	4	2	1.35	0	0	1	0	0	0	0	1	5	0	1	0	1.09725	13.66	0	0
26	2.94444	4	2	1.35	0	0	1	0	0	0	0	1	5	0	0	1	0.2615	13.66	0	0
27	4.14313	6	4.67	0.7	0	0	0	0	0	0	0	1	7	0	0	0	0.345	6.4	0	0
27	3.58352	6	4.67	0.7	0	0	0	0	0	0	0	1	7	1	0	0	0.276	6.4	0	0
27	2.83321	6	4.67	0.7	0	0	0	0	0	0	0	1	7	0	1	0	0.091	6.4	0	0
27	3.29584	6	4.67	0.7	0	0	0	0	0	0	0	1	7	0	0	1	0.9635	6.4	0	0
28	3.61092	6.33	5	0.55	0	0	1	0	0	0	0	2	7	0	0	0	1.47125	15.36	0	0
28	4.26268	6.33	5	0.55	0	0	1	0	0	0	0	2	7	1	0	0	0.59025	15.36	0	0
28	3.29584	6.33	5	0.55	0	0	1	0	0	0	0	2	7	0	1	0	1.003	15.36	0	0
28	2.48491	6.33	5	0.55	0	0	1	0	0	0	0	2	7	0	0	1	0.301	15.36	0	0
29	3.63759	5	6	0.4	0	0	0	0	0	0	0	1	6	0	0	0	0.587	13.66	0	0
29	3.66356	5	6	0.4	0	0	0	0	0	0	0	1	6	1	0	0	0.1	13.66	0	0
29	2.63906	5	6	0.4	0	0	0	0	0	0	0	1	6	0	1	0	1.155	13.66	0	0
29	2.89037	5	6	0.4	0	0	0	0	0	0	0	1	6	0	0	1	0.01375	13.66	0	0
30	4.64439	4.33	5	0.3	0	0	0	0	0	0	0	2	6	0	0	0	0.345	6.68	0	0
30	3.82864	4.33	5	0.3	0	0	0	0	0	0	0	2	6	1	0	0	0.091	6.68	0	0
30	2.63906	4.33	5	0.3	0	0	0	0	0	0	0	2	6	0	1	0	0.276	6.68	0	0
30	2.94444	4.33	5	0.3	0	0	0	0	0	0	0	2	6	0	0	1	0.9635	6.68	0	0
31	4.18965	3.67	5.33	0.45	0	0	0	0	0	0	0	2	5	0	0	0	0.091	6.4	0	1
31	3.2581	3.67	5.33	0.45	0	0	0	0	0	0	0	2	5	1	0	0	0.345	6.4	0	1
31	2.89037	3.67	5.33	0.45	0	0	0	0	0	0	0	2	5	0	1	0	0.276	6.4	0	1
31	2.99573	3.67	5.33	0.45	0	0	0	0	0	0	0	2	5	0	0	1	0.9635	6.4	0	1
32	3.8712	5.33	3.67	0.05	0	0	0	0	0	0	0	1	7	0	0	0	0.259	6.4	0	0
32	2.89037	5.33	3.67	0.05	0	0	0	0	0	0	0	1	7	1	0	0	0.34	6.4	0	0
32	2.83321	5.33	3.67	0.05	0	0	0	0	0	0	0	1	7	0	1	0	0.20025	6.4	0	0
32	2.70805	5.33	3.67	0.05	0	0	0	0	0	0	0	1	7	0	0	1	1.2685	6.4	0	0
33	2.99573	4	1.33	0.6	0	0	0	0	0	0	0	2	5	0	0	0	0.345	6.4	1	0
33	2.19722	4	1.33	0.6	0	0	0	0	0	0	0	2	5	1	0	0	0.091	6.4	1	0
33	1.60944	4	1.33	0.6	0	0	0	0	0	0	0	2	5	0	1	0	0.9635	6.4	1	0
33	3.52636	4	1.33	0.6	0	0	0	0	0	0	0	2	5	0	0	1	0.276	6.4	1	0
34	3.80666	2.67	5.67	0.9	0	0	0	0	0	0	0	1	6	0	0	0	0.301	6.4	0	0
34	4.02535	2.67	5.67	0.9	0	0	0	0	0	0	0	1	6	1	0	0	1.003	6.4	0	0
34	2.94444	2.67	5.67	0.9	0	0	0	0	0	0	0	1	6	0	1	0	0.59025	6.4	0	0
34	3.21888	2.67	5.67	0.9	0	0	0	0	0	0	0	1	6	0	0	1	1.47125	6.4	0	0
35	4.14313	3.33	3.33	0.35	0	0	1	0	0	0	0	2	6	0	0	0	0.1	6.4	0	0
35	3.49651	3.33	3.33	0.35	0	0	1	0	0	0	0	2	6	1	0	0	0.01375	6.4	0	0
35	3.61092	3.33	3.33	0.35	0	0	1	0	0	0	0	2	6	0	1	0	0.587	6.4	0	0
35	3.13549	3.33	3.33	0.35	0	0	1	0	0	0	0	2	6	0	0	1	1.155	6.4	0	0
36	3.13549	5.33	4	0.1	1	0	1	0	0	0	0	2	7	0	0	0	0.9795	6.67	0	0
36	4.00733	5.33	4	0.1	1	0	1	0	0	0	0	2	7	1	0	0	0.0985	6.67	0	0
36	2.77259	5.33	4	0.1	1	0	1	0	0	0	0	2	7	0	1	0	0.7525	6.67	0	0
36	2.77259	5.33	4	0.1	1	0	1	0	0	0	0	2	7	0	0	1	0.22875	6.67	0	0
37	3.4012	3	4.33	0.85	1	0	0	0	0	0	0	1	2	0	0	0	0.364	6.4	0	0
37	3.43399	3	4.33	0.85	1	0	0	0	0	0	0	1	2	1	0	0	0.71075	6.4	0	0
37	2.63906	3	4.33	0.85	1	0	0	0	0	0	0	1	2	0	1	0	0.572	6.4	0	0
37	2.48491	3	4.33	0.85	1	0	0	0	0	0	0	1	2	0	0	1	0.79025	6.4	0	0
38	3.85015	3.67	5.33	0.1	1	0	1	0	0	0	0	1	4	0	0	0	1.47125	14.4	0	0
38	3.3322	3.67	5.33	0.1	1	0	1	0	0	0	0	1	4	1	0	0	0.301	14.4	0	0
38	2.99573	3.67	5.33	0.1	1	0	1	0	0	0	0	1	4	0	1	0	0.59025	14.4	0	0
38	4.38203	3.67	5.33	0.1	1	0	1	0	0	0	0	1	4	0	0	1	1.003	14.4	0	0
39	3.52636	4	4.33	0.3	1	0	0	0	0	0	0	1	6	0	0	0	0.091	19.2	0	0
39	2.77259	4	4.33	0.3	1	0	0	0	0	0	0	1	6	1	0	0	0.276	19.2	0	0
39	2.77259	4	4.33	0.3	1	0	0	0	0	0	0	1	6	0	1	0	0.9635	19.2	0	0
39	2.19722	4	4.33	0.3	1	0	0	0	0	0	0	1	6	0	0	1	0.345	19.2	0	0
40	3.52636	4.67	5.67	0.2	1	0	0	0	0	0	0	2	7	0	0	0	0.345	6.67	0	0
40	3.73767	4.67	5.67	0.2	1	0	0	0	0	0	0	2	7	1	0	0	0.9635	6.67	0	0
40	3.13549	4.67	5.67	0.2	1	0	0	0	0	0	0	2	7	0	1	0	0.276	6.67	0	0
40	3.2581	4.67	5.67	0.2	1	0	0	0	0	0	0	2	7	0	0	1	0.091	6.67	0	0
41	3.29584	4	6.33	0.25	1	0	0	0	0	0	0	2	6	0	0	0	0.587	13.66	0	0
41	2.3979	4	6.33	0.25	1	0	0	0	0	0	0	2	6	1	0	0	0.1	13.66	0	0
41	2.99573	4	6.33	0.25	1	0	0	0	0	0	0	2	6	0	1	0	0.01375	13.66	0	0
41	2.30259	4	6.33	0.25	1	0	0	0	0	0	0	2	6	0	0	1	1.155	13.66	0	0
42	2.94444	5	3.33	1.6	1	0	0	0	0	0	0	2	5	0	0	0	1.155	16.8	0	0
42	2.70805	5	3.33	1.6	1	0	0	0	0	0	0	2	5	1	0	0	0.01375	16.8	0	0
42	2.48491	5	3.33	1.6	1	0	0	0	0	0	0	2	5	0	1	0	0.587	16.8	0	0
42	2.07944	5	3.33	1.6	1	0	0	0	0	0	0	2	5	0	0	1	0.1	16.8	0	0
43	3.4012	3	2.67	0.75	1	0	0	0	0	0	0	2	6	0	0	0	1.41675	14.51	0	0
43	3.3673	3	2.67	0.75	1	0	0	0	0	0	0	2	6	1	0	0	1.126	14.51	0	0
43	2.63906	3	2.67	0.75	1	0	0	0	0	0	0	2	6	0	1	0	0.757	14.51	0	0
43	2.77259	3	2.67	0.75	1	0	0	0	0	0	0	2	6	0	0	1	0.72275	14.51	0	0
44	2.77259	5.33	7	1.2	1	0	1	0	0	0	0	2	1	0	0	0	1.126	14.4	0	0
44	2.77259	5.33	7	1.2	1	0	1	0	0	0	0	2	1	1	0	0	1.41675	14.4	0	0
44	1.94591	5.33	7	1.2	1	0	1	0	0	0	0	2	1	0	1	0	0.72275	14.4	0	0
44	2.07944	5.33	7	1.2	1	0	1	0	0	0	0	2	1	0	0	1	0.757	14.4	0	0
45	3.66356	4	6.33	0.1	1	0	1	0	0	0	0	2	7	0	0	0	0.59025	6.67	0	0
45	2.30259	4	6.33	0.1	1	0	1	0	0	0	0	2	7	1	0	0	1.47125	6.67	0	0
45	3.78419	4	6.33	0.1	1	0	1	0	0	0	0	2	7	0	1	0	0.301	6.67	0	0
45	3.3322	4	6.33	0.1	1	0	1	0	0	0	0	2	7	0	0	1	1.003	6.67	0	0
46	3.61092	3.33	3.67	0.8	1	0	0	0	0	0	0	2	4	0	0	0	1.29575	6.4	0	0
46	3.21888	3.33	3.67	0.8	1	0	0	0	0	0	0	2	4	1	0	0	0.73425	6.4	0	0
46	3.04452	3.33	3.67	0.8	1	0	0	0	0	0	0	2	4	0	1	0	1.09725	6.4	0	0
46	2.56495	3.33	3.67	0.8	1	0	0	0	0	0	0	2	4	0	0	1	0.2615	6.4	0	0
47	3.98898	3.67	5	0.6	1	0	1	0	0	0	0	1	2	0	0	0	1.2685	14.4	0	0
47	3.21888	3.67	5	0.6	1	0	1	0	0	0	0	1	2	1	0	0	0.259	14.4	0	0
47	3.82864	3.67	5	0.6	1	0	1	0	0	0	0	1	2	0	1	0	0.20025	14.4	0	0
47	2.83321	3.67	5	0.6	1	0	1	0	0	0	0	1	2	0	0	1	0.34	14.4	0	0
48	4.48864	4	6	0.4	1	0	0	0	0	0	0	1	7	0	0	0	0.2615	19.2	0	0
48	3.52636	4	6	0.4	1	0	0	0	0	0	0	1	7	1	0	0	0.73425	19.2	0	0
48	3.61092	4	6	0.4	1	0	0	0	0	0	0	1	7	0	1	0	1.09725	19.2	0	0
48	2.30259	4	6	0.4	1	0	0	0	0	0	0	1	7	0	0	1	1.29575	19.2	0	0
49	3.3322	5.67	3.67	0.8	1	0	1	0	0	0	0	2	5	0	0	0	0.1	15.36	0	0
49	2.70805	5.67	3.67	0.8	1	0	1	0	0	0	0	2	5	1	0	0	1.155	15.36	0	0
49	2.63906	5.67	3.67	0.8	1	0	1	0	0	0	0	2	5	0	1	0	0.587	15.36	0	0
49	3.52636	5.67	3.67	0.8	1	0	1	0	0	0	0	2	5	0	0	1	0.01375	15.36	0	0
50	3.3322	4.33	4.33	0.7	1	0	1	0	0	0	0	2	5	0	0	0	1.41675	12.8	0	0
50	3.21888	4.33	4.33	0.7	1	0	1	0	0	0	0	2	5	1	0	0	1.126	12.8	0	0
50	2.94444	4.33	4.33	0.7	1	0	1	0	0	0	0	2	5	0	1	0	0.72275	12.8	0	0
50	3.17805	4.33	4.33	0.7	1	0	1	0	0	0	0	2	5	0	0	1	0.757	12.8	0	0
51	3.66356	4.67	6	0.35	1	0	1	0	0	0	0	1	5	0	0	0	1.47125	6.67	0	0
51	2.89037	4.67	6	0.35	1	0	1	0	0	0	0	1	5	1	0	0	0.301	6.67	0	0
51	2.89037	4.67	6	0.35	1	0	1	0	0	0	0	1	5	0	1	0	1.003	6.67	0	0
51	3.3673	4.67	6	0.35	1	0	1	0	0	0	0	1	5	0	0	1	0.59025	6.67	0	0
52	2.99573	4.33	6	0.3	1	0	1	0	0	0	0	2	6	0	0	0	1.47125	13.66	0	0
52	2.19722	4.33	6	0.3	1	0	1	0	0	0	0	2	6	1	0	0	0.301	13.66	0	0
52	2.56495	4.33	6	0.3	1	0	1	0	0	0	0	2	6	0	1	0	0.59025	13.66	0	0
52	2.63906	4.33	6	0.3	1	0	1	0	0	0	0	2	6	0	0	1	1.003	13.66	0	0
53	3.3673	4.33	5.33	0.5	1	0	0	0	0	0	0	2	5	0	0	0	1.29575	12.8	0	0
53	2.19722	4.33	5.33	0.5	1	0	0	0	0	0	0	2	5	1	0	0	0.2615	12.8	0	0
53	1.79176	4.33	5.33	0.5	1	0	0	0	0	0	0	2	5	0	1	0	0.73425	12.8	0	0
53	2.30259	4.33	5.33	0.5	1	0	0	0	0	0	0	2	5	0	0	1	1.09725	12.8	0	0
54	3.7612	3.67	4.67	0.2	1	0	1	0	0	0	0	1	6	0	0	0	0.301	6.67	0	0
54	3.73767	3.67	4.67	0.2	1	0	1	0	0	0	0	1	6	1	0	0	1.47125	6.67	0	0
54	3.21888	3.67	4.67	0.2	1	0	1	0	0	0	0	1	6	0	1	0	0.59025	6.67	0	0
54	3.4012	3.67	4.67	0.2	1	0	1	0	0	0	0	1	6	0	0	1	1.003	6.67	0	0
55	1.60944	4.67	6	1.25	1	0	1	0	0	0	0	1	6	0	0	0	0.2615	12.8	0	0
55	2.19722	4.67	6	1.25	1	0	1	0	0	0	0	1	6	1	0	0	0.73425	12.8	0	0
55	1.94591	4.67	6	1.25	1	0	1	0	0	0	0	1	6	0	1	0	1.09725	12.8	0	0
55	1.38629	4.67	6	1.25	1	0	1	0	0	0	0	1	6	0	0	1	1.29575	12.8	0	0
56	3.2581	2.33	6.67	0.8	1	0	0	0	0	0	0	1	3	0	0	0	0.587	12.8	0	0
56	3.29584	2.33	6.67	0.8	1	0	0	0	0	0	0	1	3	1	0	0	0.01375	12.8	0	0
56	2.48491	2.33	6.67	0.8	1	0	0	0	0	0	0	1	3	0	1	0	1.155	12.8	0	0
56	1.38629	2.33	6.67	0.8	1	0	0	0	0	0	0	1	3	0	0	1	0.1	12.8	0	0
57	3.89182	4	5.67	0.45	1	0	1	0	0	0	0	1	6	0	0	0	0.20025	13.66	0	0
57	3.4012	4	5.67	0.45	1	0	1	0	0	0	0	1	6	1	0	0	0.259	13.66	0	0
57	3.52636	4	5.67	0.45	1	0	1	0	0	0	0	1	6	0	1	0	0.34	13.66	0	0
57	3.71357	4	5.67	0.45	1	0	1	0	0	0	0	1	6	0	0	1	1.2685	13.66	0	0
58	4.02535	5.33	5.67	0.8	1	0	1	0	0	0	0	2	7	0	0	0	0.01375	6.4	0	0
58	3.09104	5.33	5.67	0.8	1	0	1	0	0	0	0	2	7	1	0	0	0.587	6.4	0	0
58	2.94444	5.33	5.67	0.8	1	0	1	0	0	0	0	2	7	0	1	0	1.155	6.4	0	0
58	3.4012	5.33	5.67	0.8	1	0	1	0	0	0	0	2	7	0	0	1	0.1	6.4	0	0
59	3.7612	3.67	5.33	0.85	1	0	1	0	0	0	0	2	6	0	0	0	1.126	6.4	0	0
59	3.2581	3.67	5.33	0.85	1	0	1	0	0	0	0	2	6	1	0	0	0.757	6.4	0	0
59	3.55535	3.67	5.33	0.85	1	0	1	0	0	0	0	2	6	0	1	0	0.72275	6.4	0	0
59	2.94444	3.67	5.33	0.85	1	0	1	0	0	0	0	2	6	0	0	1	1.41675	6.4	0	0
60	3.78419	5.67	3	1.05	1	0	1	0	0	0	0	2	7	0	0	0	0.757	13.66	0	0
60	2.94444	5.67	3	1.05	1	0	1	0	0	0	0	2	7	1	0	0	0.72275	13.66	0	0
60	2.48491	5.67	3	1.05	1	0	1	0	0	0	0	2	7	0	1	0	1.126	13.66	0	0
60	2.70805	5.67	3	1.05	1	0	1	0	0	0	0	2	7	0	0	1	1.41675	13.66	0	0
61	3.4012	3.67	6.33	0.45	1	0	1	0	0	0	0	2	7	0	0	0	0.2615	15.36	0	0
61	3.3673	3.67	6.33	0.45	1	0	1	0	0	0	0	2	7	1	0	0	0.73425	15.36	0	0
61	2.77259	3.67	6.33	0.45	1	0	1	0	0	0	0	2	7	0	1	0	1.29575	15.36	0	0
61	2.77259	3.67	6.33	0.45	1	0	1	0	0	0	0	2	7	0	0	1	1.09725	15.36	0	0
62	3.52636	4.33	5.67	0.3	1	0	0	0	0	0	0	1	6	0	0	0	0.73425	19.2	0	0
62	1.79176	4.33	5.67	0.3	1	0	0	0	0	0	0	1	6	1	0	0	1.09725	19.2	0	0
62	1.60944	4.33	5.67	0.3	1	0	0	0	0	0	0	1	6	0	1	0	0.2615	19.2	0	0
62	1.60944	4.33	5.67	0.3	1	0	0	0	0	0	0	1	6	0	0	1	1.29575	19.2	0	0
63	3.49651	2.67	5	1	1	0	1	0	0	0	0	1	6	0	0	0	0.259	6.4	0	0
63	2.70805	2.67	5	1	1	0	1	0	0	0	0	1	6	1	0	0	0.20025	6.4	0	0
63	2.56495	2.67	5	1	1	0	1	0	0	0	0	1	6	0	1	0	1.2685	6.4	0	0
63	2.30259	2.67	5	1	1	0	1	0	0	0	0	1	6	0	0	1	0.34	6.4	0	0
64	3.55535	4	3.67	0.5	1	0	1	0	0	0	0	2	3	0	0	0	0.587	5.68	0	0
64	3.04452	4	3.67	0.5	1	0	1	0	0	0	0	2	3	1	0	0	0.01375	5.68	0	0
64	2.63906	4	3.67	0.5	1	0	1	0	0	0	0	2	3	0	1	0	1.155	5.68	0	0
64	2.89037	4	3.67	0.5	1	0	1	0	0	0	0	2	3	0	0	1	0.1	5.68	0	0
65	3.29584	4.33	6	0.75	1	0	1	0	0	0	0	1	7	0	0	0	0.276	6.67	0	0
65	2.48491	4.33	6	0.75	1	0	1	0	0	0	0	1	7	1	0	0	0.9635	6.67	0	0
65	2.30259	4.33	6	0.75	1	0	1	0	0	0	0	1	7	0	1	0	0.091	6.67	0	0
65	2.30259	4.33	6	0.75	1	0	1	0	0	0	0	1	7	0	0	1	0.345	6.67	0	0
66	2.89037	3.33	6.33	0.45	1	0	1	0	0	0	0	1	5	0	0	0	1.09725	6.4	0	0
66	2.3979	3.33	6.33	0.45	1	0	1	0	0	0	0	1	5	1	0	0	0.2615	6.4	0	0
66	2.3979	3.33	6.33	0.45	1	0	1	0	0	0	0	1	5	0	1	0	1.29575	6.4	0	0
66	1.94591	3.33	6.33	0.45	1	0	1	0	0	0	0	1	5	0	0	1	0.73425	6.4	0	0
67	3.4012	5	3.33	0.4	1	0	0	0	0	0	0	2	5	0	0	0	0.72275	13.66	0	0
67	2.89037	5	3.33	0.4	1	0	0	0	0	0	0	2	5	1	0	0	1.126	13.66	0	0
67	2.07944	5	3.33	0.4	1	0	0	0	0	0	0	2	5	0	1	0	0.757	13.66	0	0
67	2.48491	5	3.33	0.4	1	0	0	0	0	0	0	2	5	0	0	1	1.41675	13.66	0	0
68	3.4012	4.33	6.33	1.75	1	0	0	0	0	0	0	1	6	0	0	0	0.59025	19.2	0	0
68	3.17805	4.33	6.33	1.75	1	0	0	0	0	0	0	1	6	1	0	0	0.301	19.2	0	0
68	2.19722	4.33	6.33	1.75	1	0	0	0	0	0	0	1	6	0	1	0	1.003	19.2	0	0
68	2.19722	4.33	6.33	1.75	1	0	0	0	0	0	0	1	6	0	0	1	1.47125	19.2	0	0
69	3.61092	5	5	1.5	1	0	0	0	0	0	0	2	4	0	0	0	1.003	13.66	0	1
69	4.5326	5	5	1.5	1	0	0	0	0	0	0	2	4	1	0	0	0.59025	13.66	0	1
69	3.49651	5	5	1.5	1	0	0	0	0	0	0	2	4	0	1	0	0.301	13.66	0	1
69	2.77259	5	5	1.5	1	0	0	0	0	0	0	2	4	0	0	1	1.47125	13.66	0	1
70	4.02535	4.33	6.33	1.5	1	0	0	0	0	0	0	1	6	0	0	0	0.01375	13.66	0	0
70	4.11087	4.33	6.33	1.5	1	0	0	0	0	0	0	1	6	1	0	0	0.587	13.66	0	0
70	5.61677	4.33	6.33	1.5	1	0	0	0	0	0	0	1	6	0	1	0	1.155	13.66	0	0
70	3.55535	4.33	6.33	1.5	1	0	0	0	0	0	0	1	6	0	0	1	0.1	13.66	0	0
71	4.33073	3.67	5	0.25	0	1	1	0	0	0	0	2	3	0	0	0	0.214	6.67	0	0
71	3.61092	3.67	5	0.25	0	1	1	0	0	0	0	2	3	1	0	0	0.486	6.67	0	0
71	3.3322	3.67	5	0.25	0	1	1	0	0	0	0	2	3	0	1	0	0.295	6.67	0	0
71	2.63906	3.67	5	0.25	0	1	1	0	0	0	0	2	3	0	0	1	0.19575	6.67	0	0
72	3.13549	6	5.67	0.6	0	1	1	0	0	0	0	2	5	0	0	0	1.155	6.4	0	0
72	2.56495	6	5.67	0.6	0	1	1	0	0	0	0	2	5	1	0	0	0.1	6.4	0	0
72	2.89037	6	5.67	0.6	0	1	1	0	0	0	0	2	5	0	1	0	0.01375	6.4	0	0
72	2.77259	6	5.67	0.6	0	1	1	0	0	0	0	2	5	0	0	1	0.587	6.4	0	0
73	3.89182	5	4.67	0.4	0	1	0	0	0	0	0	2	3	0	0	0	0.276	5.68	0	0
73	3.21888	5	4.67	0.4	0	1	0	0	0	0	0	2	3	1	0	0	0.345	5.68	0	0
73	3.04452	5	4.67	0.4	0	1	0	0	0	0	0	2	3	0	1	0	0.091	5.68	0	0
73	2.99573	5	4.67	0.4	0	1	0	0	0	0	0	2	3	0	0	1	0.9635	5.68	0	0
74	1.94591	4.67	6.67	1.6	0	1	1	0	0	0	0	2	1	0	0	0	0.1	19.2	0	0
74	1.79176	4.67	6.67	1.6	0	1	1	0	0	0	0	2	1	1	0	0	0.587	19.2	0	0
74	1.79176	4.67	6.67	1.6	0	1	1	0	0	0	0	2	1	0	1	0	0.01375	19.2	0	0
74	1.60944	4.67	6.67	1.6	0	1	1	0	0	0	0	2	1	0	0	1	1.155	19.2	0	0
75	3.46574	3.33	6.33	0.25	0	1	0	0	0	0	0	1	5	0	0	0	0.091	7.53	0	0
75	2.77259	3.33	6.33	0.25	0	1	0	0	0	0	0	1	5	1	0	0	0.9635	7.53	0	0
75	2.70805	3.33	6.33	0.25	0	1	0	0	0	0	0	1	5	0	1	0	0.276	7.53	0	0
75	2.70805	3.33	6.33	0.25	0	1	0	0	0	0	0	1	5	0	0	1	0.345	7.53	0	0
76	3.17805	4	6.33	1.05	0	1	0	0	0	0	0	1	4	0	0	0	1.2685	19.2	0	0
76	2.19722	4	6.33	1.05	0	1	0	0	0	0	0	1	4	1	0	0	0.20025	19.2	0	0
76	2.70805	4	6.33	1.05	0	1	0	0	0	0	0	1	4	0	1	0	0.34	19.2	0	0
76	2.56495	4	6.33	1.05	0	1	0	0	0	0	0	1	4	0	0	1	0.259	19.2	0	0
77	2.83321	5.67	6.67	0.75	0	1	1	0	0	0	0	1	6	0	0	0	0.276	8.46	0	0
77	3.61092	5.67	6.67	0.75	0	1	1	0	0	0	0	1	6	1	0	0	0.345	8.46	0	0
77	2.89037	5.67	6.67	0.75	0	1	1	0	0	0	0	1	6	0	1	0	0.091	8.46	0	0
77	4.77912	5.67	6.67	0.75	0	1	1	0	0	0	0	1	6	0	0	1	0.9635	8.46	0	0
78	3.95124	3.67	6.33	0.4	0	1	0	0	0	0	0	2	5	0	0	0	1.2685	8.09	0	0
78	3.91202	3.67	6.33	0.4	0	1	0	0	0	0	0	2	5	1	0	0	0.34	8.09	0	0
78	3.52636	3.67	6.33	0.4	0	1	0	0	0	0	0	2	5	0	1	0	0.259	8.09	0	0
78	2.3979	3.67	6.33	0.4	0	1	0	0	0	0	0	2	5	0	0	1	0.20025	8.09	0	0
79	2.99573	5.33	6.33	0.35	0	1	0	0	0	0	0	2	7	0	0	0	1.29575	19.2	0	0
79	3.49651	5.33	6.33	0.35	0	1	0	0	0	0	0	2	7	1	0	0	0.2615	19.2	0	0
79	2.56495	5.33	6.33	0.35	0	1	0	0	0	0	0	2	7	0	1	0	1.09725	19.2	0	0
79	2.48491	5.33	6.33	0.35	0	1	0	0	0	0	0	2	7	0	0	1	0.73425	19.2	0	0
80	2.89037	6.33	5.67	0.55	0	1	0	0	0	0	0	1	4	0	0	0	0.587	7.4	0	0
80	2.94444	6.33	5.67	0.55	0	1	0	0	0	0	0	1	4	1	0	0	0.01375	7.4	0	0
80	2.83321	6.33	5.67	0.55	0	1	0	0	0	0	0	1	4	0	1	0	0.1	7.4	0	0
80	2.07944	6.33	5.67	0.55	0	1	0	0	0	0	0	1	4	0	0	1	1.155	7.4	0	0
81	2.94444	4.67	6	0.2	0	1	1	0	0	0	0	1	5	0	0	0	1.2685	15.36	0	0
81	2.30259	4.67	6	0.2	0	1	1	0	0	0	0	1	5	1	0	0	0.20025	15.36	0	0
81	2.63906	4.67	6	0.2	0	1	1	0	0	0	0	1	5	0	1	0	0.34	15.36	0	0
81	1.60944	4.67	6	0.2	0	1	1	0	0	0	0	1	5	0	0	1	0.259	15.36	0	0
82	2.89037	3	4.67	0.1	0	1	1	0	0	0	0	2	6	0	0	0	0.20025	15.36	0	0
82	2.77259	3	4.67	0.1	0	1	1	0	0	0	0	2	6	1	0	0	0.34	15.36	0	0
82	1.94591	3	4.67	0.1	0	1	1	0	0	0	0	2	6	0	1	0	0.259	15.36	0	0
82	2.70805	3	4.67	0.1	0	1	1	0	0	0	0	2	6	0	0	1	1.2685	15.36	0	0
83	3.58352	4.33	4.33	0.15	0	1	0	0	0	0	0	2	3	0	0	0	0.345	19.2	1	0
83	2.07944	4.33	4.33	0.15	0	1	0	0	0	0	0	2	3	1	0	0	0.9635	19.2	1	0
83	2.56495	4.33	4.33	0.15	0	1	0	0	0	0	0	2	3	0	1	0	0.276	19.2	1	0
83	2.77259	4.33	4.33	0.15	0	1	0	0	0	0	0	2	3	0	0	1	0.091	19.2	1	0
84	3.80666	4	5	1.25	0	1	1	0	0	0	0	1	6	0	0	0	0.276	15.36	0	0
84	2.77259	4	5	1.25	0	1	1	0	0	0	0	1	6	1	0	0	0.9635	15.36	0	0
84	2.3979	4	5	1.25	0	1	1	0	0	0	0	1	6	0	1	0	0.091	15.36	0	0
84	3.58352	4	5	1.25	0	1	1	0	0	0	0	1	6	0	0	1	0.345	15.36	0	0
85	3.2581	5	6	0.6	0	1	0	0	0	0	0	1	4	0	0	0	0.276	8.12	0	0
85	2.94444	5	6	0.6	0	1	0	0	0	0	0	1	4	1	0	0	0.9635	8.12	0	0
85	3.04452	5	6	0.6	0	1	0	0	0	0	0	1	4	0	1	0	0.091	8.12	0	0
85	2.19722	5	6	0.6	0	1	0	0	0	0	0	1	4	0	0	1	0.345	8.12	0	0
86	4.36945	6	5.33	0.25	0	1	1	0	0	0	0	2	3	0	0	0	0.59025	16	1	0
86	2.94444	6	5.33	0.25	0	1	1	0	0	0	0	2	3	1	0	0	0.301	16	1	0
86	2.70805	6	5.33	0.25	0	1	1	0	0	0	0	2	3	0	1	0	1.47125	16	1	0
86	3.21888	6	5.33	0.25	0	1	1	0	0	0	0	2	3	0	0	1	1.003	16	1	0
87	3.2581	6.33	6.67	0.05	0	1	0	0	0	0	0	2	5	0	0	0	0.301	6.67	0	0
87	2.77259	6.33	6.67	0.05	0	1	0	0	0	0	0	2	5	1	0	0	1.003	6.67	0	0
87	2.70805	6.33	6.67	0.05	0	1	0	0	0	0	0	2	5	0	1	0	0.59025	6.67	0	0
87	2.07944	6.33	6.67	0.05	0	1	0	0	0	0	0	2	5	0	0	1	1.47125	6.67	0	0
88	3.78419	5	5.33	0.25	0	1	1	0	0	0	0	2	7	0	0	0	0.73425	15.36	0	0
88	2.99573	5	5.33	0.25	0	1	1	0	0	0	0	2	7	1	0	0	1.09725	15.36	0	0
88	3.49651	5	5.33	0.25	0	1	1	0	0	0	0	2	7	0	1	0	0.2615	15.36	0	0
88	2.3979	5	5.33	0.25	0	1	1	0	0	0	0	2	7	0	0	1	1.29575	15.36	0	0
89	3.29584	5.33	3.67	0.45	0	1	0	0	0	0	0	2	7	0	0	0	0.259	6.4	0	0
89	2.99573	5.33	3.67	0.45	0	1	0	0	0	0	0	2	7	1	0	0	0.34	6.4	0	0
89	2.19722	5.33	3.67	0.45	0	1	0	0	0	0	0	2	7	0	1	0	1.2685	6.4	0	0
89	1.94591	5.33	3.67	0.45	0	1	0	0	0	0	0	2	7	0	0	1	0.20025	6.4	0	0
90	3.58352	3.33	5.33	0.55	0	1	1	0	0	0	0	1	6	0	0	0	0.9635	13.66	0	0
90	4.02535	3.33	5.33	0.55	0	1	1	0	0	0	0	1	6	1	0	0	0.091	13.66	0	0
90	3.29584	3.33	5.33	0.55	0	1	1	0	0	0	0	1	6	0	1	0	0.276	13.66	0	0
90	3.55535	3.33	5.33	0.55	0	1	1	0	0	0	0	1	6	0	0	1	0.345	13.66	0	0
91	3.66356	3	6	0.55	0	1	1	0	0	0	0	1	4	0	0	0	0.276	5.68	0	0
91	2.63906	3	6	0.55	0	1	1	0	0	0	0	1	4	1	0	0	0.091	5.68	0	0
91	3.21888	3	6	0.55	0	1	1	0	0	0	0	1	4	0	1	0	0.345	5.68	0	0
91	3.3322	3	6	0.55	0	1	1	0	0	0	0	1	4	0	0	1	0.9635	5.68	0	0
92	3.71357	4	6	1.15	0	1	0	0	0	0	0	2	5	0	0	0	0.2615	15.36	0	0
92	2.83321	4	6	1.15	0	1	0	0	0	0	0	2	5	1	0	0	0.73425	15.36	0	0
92	1.94591	4	6	1.15	0	1	0	0	0	0	0	2	5	0	1	0	1.09725	15.36	0	0
92	2.30259	4	6	1.15	0	1	0	0	0	0	0	2	5	0	0	1	1.29575	15.36	0	0
93	3.3673	5.33	5.33	0.4	0	1	1	0	0	0	0	2	4	0	0	0	1.003	7.4	0	0
93	2.83321	5.33	5.33	0.4	0	1	1	0	0	0	0	2	4	1	0	0	0.59025	7.4	0	0
93	2.56495	5.33	5.33	0.4	0	1	1	0	0	0	0	2	4	0	1	0	1.47125	7.4	0	0
93	2.83321	5.33	5.33	0.4	0	1	1	0	0	0	0	2	4	0	0	1	0.301	7.4	0	0
94	3.4012	4.33	5.67	0.65	0	1	0	0	0	0	0	1	3	0	0	0	0.73425	6.4	1	0
94	2.83321	4.33	5.67	0.65	0	1	0	0	0	0	0	1	3	1	0	0	1.09725	6.4	1	0
94	2.89037	4.33	5.67	0.65	0	1	0	0	0	0	0	1	3	0	1	0	0.2615	6.4	1	0
94	2.07944	4.33	5.67	0.65	0	1	0	0	0	0	0	1	3	0	0	1	1.29575	6.4	1	0
95	3.52636	5.33	5	0.55	0	1	0	0	0	0	0	1	7	0	0	0	0.345	19.2	0	0
95	2.89037	5.33	5	0.55	0	1	0	0	0	0	0	1	7	1	0	0	0.091	19.2	0	0
95	2.94444	5.33	5	0.55	0	1	0	0	0	0	0	1	7	0	1	0	0.9635	19.2	0	0
95	2.70805	5.33	5	0.55	0	1	0	0	0	0	0	1	7	0	0	1	0.276	19.2	0	0
96	2.30259	5	4	0.15	0	1	0	0	0	0	0	1	4	0	0	0	0.276	13.66	0	0
96	2.83321	5	4	0.15	0	1	0	0	0	0	0	1	4	1	0	0	0.9635	13.66	0	0
96	2.83321	5	4	0.15	0	1	0	0	0	0	0	1	4	0	1	0	0.345	13.66	0	0
96	1.79176	5	4	0.15	0	1	0	0	0	0	0	1	4	0	0	1	0.091	13.66	0	0
97	4.15888	5	3.67	0.4	0	1	0	0	0	0	0	2	7	0	0	0	0.345	10.24	1	0
97	4.76217	5	3.67	0.4	0	1	0	0	0	0	0	2	7	1	0	0	0.9635	10.24	1	0
97	1.60944	5	3.67	0.4	0	1	0	0	0	0	0	2	7	0	1	0	0.276	10.24	1	0
97	1.79176	5	3.67	0.4	0	1	0	0	0	0	0	2	7	0	0	1	0.091	10.24	1	0
98	2.56495	3	6.67	0.8	0	1	0	0	0	0	0	2	4	0	0	0	1.47125	15.36	0	0
98	1.60944	3	6.67	0.8	0	1	0	0	0	0	0	2	4	1	0	0	0.301	15.36	0	0
98	2.63906	3	6.67	0.8	0	1	0	0	0	0	0	2	4	0	1	0	0.59025	15.36	0	0
98	2.07944	3	6.67	0.8	0	1	0	0	0	0	0	2	4	0	0	1	1.003	15.36	0	0
99	2.94444	3.67	5	0.2	0	1	0	0	0	0	0	1	3	0	0	0	1.41675	7.32	0	0
99	3.04452	3.67	5	0.2	0	1	0	0	0	0	0	1	3	1	0	0	1.126	7.32	0	0
99	2.48491	3.67	5	0.2	0	1	0	0	0	0	0	1	3	0	1	0	0.757	7.32	0	0
99	2.48491	3.67	5	0.2	0	1	0	0	0	0	0	1	3	0	0	1	0.72275	7.32	0	0
100	3.63759	5	6.67	0.7	0	1	0	0	0	0	0	1	2	0	0	0	0.9635	13.66	0	0
100	3.43399	5	6.67	0.7	0	1	0	0	0	0	0	1	2	1	0	0	0.276	13.66	0	0
100	3.2581	5	6.67	0.7	0	1	0	0	0	0	0	1	2	0	1	0	0.091	13.66	0	0
100	3.04452	5	6.67	0.7	0	1	0	0	0	0	0	1	2	0	0	1	0.345	13.66	0	0
101	2.89037	5.67	5.33	1.85	0	1	0	0	0	0	0	2	5	0	0	0	0.01375	6.67	0	0
101	2.77259	5.67	5.33	1.85	0	1	0	0	0	0	0	2	5	1	0	0	1.155	6.67	0	0
101	2.56495	5.67	5.33	1.85	0	1	0	0	0	0	0	2	5	0	1	0	0.1	6.67	0	0
101	2.83321	5.67	5.33	1.85	0	1	0	0	0	0	0	2	5	0	0	1	0.587	6.67	0	0
102	3.21888	4.33	6	1.5	0	1	1	0	0	0	0	1	4	0	0	0	0.259	12.8	0	0
102	3.04452	4.33	6	1.5	0	1	1	0	0	0	0	1	4	1	0	0	1.2685	12.8	0	0
102	3.04452	4.33	6	1.5	0	1	1	0	0	0	0	1	4	0	1	0	0.34	12.8	0	0
102	2.89037	4.33	6	1.5	0	1	1	0	0	0	0	1	4	0	0	1	0.20025	12.8	0	0
103	4.43082	2	6.33	0.5	0	1	0	0	0	0	0	1	7	0	0	0	0.345	19.2	0	0
103	3.46574	2	6.33	0.5	0	1	0	0	0	0	0	1	7	1	0	0	0.9635	19.2	0	0
103	3.49651	2	6.33	0.5	0	1	0	0	0	0	0	1	7	0	1	0	0.091	19.2	0	0
103	3.58352	2	6.33	0.5	0	1	0	0	0	0	0	1	7	0	0	1	0.276	19.2	0	0
104	3.63759	5.33	5.33	0.1	0	1	1	0	0	0	0	1	7	0	0	0	0.301	12.8	0	0
104	2.56495	5.33	5.33	0.1	0	1	1	0	0	0	0	1	7	1	0	0	0.59025	12.8	0	0
104	2.94444	5.33	5.33	0.1	0	1	1	0	0	0	0	1	7	0	1	0	1.003	12.8	0	0
104	2.30259	5.33	5.33	0.1	0	1	1	0	0	0	0	1	7	0	0	1	1.47125	12.8	0	0
105	3.61092	4.33	6	0.15	0	1	1	0	0	0	0	2	4	0	0	0	0.091	19.2	1	0
105	2.63906	4.33	6	0.15	0	1	1	0	0	0	0	2	4	1	0	0	0.9635	19.2	1	0
105	2.70805	4.33	6	0.15	0	1	1	0	0	0	0	2	4	0	1	0	0.345	19.2	1	0
105	3.17805	4.33	6	0.15	0	1	1	0	0	0	0	2	4	0	0	1	0.276	19.2	1	0
106	3.52636	4.33	4	0.35	0	1	1	0	0	0	0	1	5	0	0	0	0.34	6.67	0	0
106	3.58352	4.33	4	0.35	0	1	1	0	0	0	0	1	5	1	0	0	1.2685	6.67	0	0
106	3.95124	4.33	4	0.35	0	1	1	0	0	0	0	1	5	0	1	0	0.20025	6.67	0	0
106	3.55535	4.33	4	0.35	0	1	1	0	0	0	0	1	5	0	0	1	0.259	6.67	0	0
107	2.70805	4.33	5.67	1.15	0	1	0	0	0	0	0	1	7	0	0	0	0.9635	13.66	0	0
107	3.04452	4.33	5.67	1.15	0	1	0	0	0	0	0	1	7	1	0	0	0.276	13.66	0	0
107	2.89037	4.33	5.67	1.15	0	1	0	0	0	0	0	1	7	0	1	0	0.091	13.66	0	0
107	2.63906	4.33	5.67	1.15	0	1	0	0	0	0	0	1	7	0	0	1	0.345	13.66	0	0
108	5.01064	3.67	5.33	0	0	0	0	1	0	0	0	2	7	0	0	0	0.17575	6.67	0	0
108	3.91202	3.67	5.33	0	0	0	0	1	0	0	0	2	7	1	0	0	0.66025	6.67	0	0
108	3.61092	3.67	5.33	0	0	0	0	1	0	0	0	2	7	0	1	0	0.26	6.67	0	0
108	2.94444	3.67	5.33	0	0	0	0	1	0	0	0	2	7	0	0	1	0.22	6.67	0	0
109	3.73767	5	5.67	0.25	0	0	1	1	0	0	0	2	7	0	0	0	0.66	6.4	1	0
109	3.09104	5	5.67	0.25	0	0	1	1	0	0	0	2	7	1	0	0	0.24025	6.4	1	0
109	2.77259	5	5.67	0.25	0	0	1	1	0	0	0	2	7	0	1	0	0.27575	6.4	1	0
109	1.79176	5	5.67	0.25	0	0	1	1	0	0	0	2	7	0	0	1	0.5155	6.4	1	0
110	4.43082	3	5	0.3	0	0	0	1	0	0	0	2	5	0	0	0	0.7525	6.67	0	0
110	3.29584	3	5	0.3	0	0	0	1	0	0	0	2	5	1	0	0	0.9795	6.67	0	0
110	3.82864	3	5	0.3	0	0	0	1	0	0	0	2	5	0	1	0	0.22875	6.67	0	0
110	3.93183	3	5	0.3	0	0	0	1	0	0	0	2	5	0	0	1	0.0985	6.67	0	0
111	4.00733	5.67	7	1.3	0	0	0	1	0	0	0	2	2	0	0	0	0.0985	19.2	0	0
111	3.46574	5.67	7	1.3	0	0	0	1	0	0	0	2	2	1	0	0	0.22875	19.2	0	0
111	2.83321	5.67	7	1.3	0	0	0	1	0	0	0	2	2	0	1	0	0.9795	19.2	0	0
111	2.70805	5.67	7	1.3	0	0	0	1	0	0	0	2	2	0	0	1	0.7525	19.2	0	0
112	3.66356	3.67	5.67	0.45	0	0	0	1	0	0	0	2	7	0	0	0	0.9795	7.32	0	0
112	3.89182	3.67	5.67	0.45	0	0	0	1	0	0	0	2	7	1	0	0	0.0985	7.32	0	0
112	3.29584	3.67	5.67	0.45	0	0	0	1	0	0	0	2	7	0	1	0	0.22875	7.32	0	0
112	2.63906	3.67	5.67	0.45	0	0	0	1	0	0	0	2	7	0	0	1	0.7525	7.32	0	0
113	4.07754	4.33	5.33	0.2	0	0	1	1	0	0	0	1	5	0	0	0	0.22875	8.46	0	0
113	4.12713	4.33	5.33	0.2	0	0	1	1	0	0	0	1	5	1	0	0	0.0985	8.46	0	0
113	3.04452	4.33	5.33	0.2	0	0	1	1	0	0	0	1	5	0	1	0	0.9795	8.46	0	0
113	2.30259	4.33	5.33	0.2	0	0	1	1	0	0	0	1	5	0	0	1	0.7525	8.46	0	0
114	3.46574	5	4.67	0.75	0	0	0	1	0	0	0	1	6	0	0	0	0.5155	6.67	0	0
114	2.30259	5	4.67	0.75	0	0	0	1	0	0	0	1	6	1	0	0	0.24025	6.67	0	0
114	2.07944	5	4.67	0.75	0	0	0	1	0	0	0	1	6	0	1	0	0.66	6.67	0	0
114	2.56495	5	4.67	0.75	0	0	0	1	0	0	0	1	6	0	0	1	0.27575	6.67	0	0
115	4.09434	4.33	3.67	0.1	0	0	1	1	0	0	0	2	7	0	0	0	0.135	7.4	1	0
115	3.13549	4.33	3.67	0.1	0	0	1	1	0	0	0	2	7	1	0	0	0.796	7.4	1	0
115	3.04452	4.33	3.67	0.1	0	0	1	1	0	0	0	2	7	0	1	0	0.01	7.4	1	0
115	2.3979	4.33	3.67	0.1	0	0	1	1	0	0	0	2	7	0	0	1	0.6535	7.4	1	0
116	3.29584	5.33	7	0.3	0	0	1	1	0	0	0	1	7	0	0	0	0.22	6.4	0	0
116	1.38629	5.33	7	0.3	0	0	1	1	0	0	0	1	7	1	0	0	0.17575	6.4	0	0
116	2.30259	5.33	7	0.3	0	0	1	1	0	0	0	1	7	0	1	0	0.26	6.4	0	0
116	2.07944	5.33	7	0.3	0	0	1	1	0	0	0	1	7	0	0	1	0.66025	6.4	0	0
117	4.43082	5	4	0.15	0	0	1	1	0	0	0	2	6	0	0	0	0.796	7.36	0	0
117	4.30407	5	4	0.15	0	0	1	1	0	0	0	2	6	1	0	0	0.6535	7.36	0	0
117	2.94444	5	4	0.15	0	0	1	1	0	0	0	2	6	0	1	0	0.135	7.36	0	0
117	3.80666	5	4	0.15	0	0	1	1	0	0	0	2	6	0	0	1	0.01	7.36	0	0
118	3.95124	4.33	6	0.5	0	0	0	1	0	0	0	1	7	0	0	0	0.0985	8.12	0	0
118	3.8712	4.33	6	0.5	0	0	0	1	0	0	0	1	7	1	0	0	0.9795	8.12	0	0
118	2.70805	4.33	6	0.5	0	0	0	1	0	0	0	1	7	0	1	0	0.22875	8.12	0	0
118	3.09104	4.33	6	0.5	0	0	0	1	0	0	0	1	7	0	0	1	0.7525	8.12	0	0
119	3.7612	5.33	3.67	1.5	0	0	0	1	0	0	0	2	6	0	0	0	0.79025	5.68	0	0
119	3.13549	5.33	3.67	1.5	0	0	0	1	0	0	0	2	6	1	0	0	0.364	5.68	0	0
119	2.89037	5.33	3.67	1.5	0	0	0	1	0	0	0	2	6	0	1	0	0.71075	5.68	0	0
119	2.48491	5.33	3.67	1.5	0	0	0	1	0	0	0	2	6	0	0	1	0.572	5.68	0	0
120	3.3673	3.33	4.33	0.05	0	0	1	1	0	0	0	1	7	0	0	0	0.486	6.67	1	0
120	3.13549	3.33	4.33	0.05	0	0	1	1	0	0	0	1	7	1	0	0	0.214	6.67	1	0
120	2.56495	3.33	4.33	0.05	0	0	1	1	0	0	0	1	7	0	1	0	0.295	6.67	1	0
120	0.693147	3.33	4.33	0.05	0	0	1	1	0	0	0	1	7	0	0	1	0.19575	6.67	1	0
121	3.55535	5.33	4.67	0.65	0	0	0	1	0	0	0	1	4	0	0	0	0.7525	6.4	0	0
121	3.61092	5.33	4.67	0.65	0	0	0	1	0	0	0	1	4	1	0	0	0.22875	6.4	0	0
121	3.55535	5.33	4.67	0.65	0	0	0	1	0	0	0	1	4	0	1	0	0.0985	6.4	0	0
121	2.77259	5.33	4.67	0.65	0	0	0	1	0	0	0	1	4	0	0	1	0.9795	6.4	0	0
122	3.52636	5	5	0.15	0	0	0	1	0	0	0	2	6	0	0	0	0.301	7.36	0	0
122	3.97029	5	5	0.15	0	0	0	1	0	0	0	2	6	1	0	0	0.59025	7.36	0	0
122	2.77259	5	5	0.15	0	0	0	1	0	0	0	2	6	0	1	0	1.47125	7.36	0	0
122	2.3979	5	5	0.15	0	0	0	1	0	0	0	2	6	0	0	1	1.003	7.36	0	0
123	2.48491	5.33	5.33	0.4	0	0	1	1	0	0	0	1	7	0	0	0	0.259	19.2	0	0
123	3.3322	5.33	5.33	0.4	0	0	1	1	0	0	0	1	7	1	0	0	0.20025	19.2	0	0
123	2.07944	5.33	5.33	0.4	0	0	1	1	0	0	0	1	7	0	1	0	0.34	19.2	0	0
123	1.94591	5.33	5.33	0.4	0	0	1	1	0	0	0	1	7	0	0	1	1.2685	19.2	0	0
124	4.48864	4	5.33	0.15	0	0	1	1	0	0	0	2	6	0	0	0	1.126	7.4	0	0
124	3.17805	4	5.33	0.15	0	0	1	1	0	0	0	2	6	1	0	0	1.41675	7.4	0	0
124	3.13549	4	5.33	0.15	0	0	1	1	0	0	0	2	6	0	1	0	0.72275	7.4	0	0
124	3.46574	4	5.33	0.15	0	0	1	1	0	0	0	2	6	0	0	1	0.757	7.4	0	0
125	3.3673	5.33	3.67	1	0	0	1	1	0	0	0	2	3	0	0	0	0.091	7.32	0	0
125	2.89037	5.33	3.67	1	0	0	1	1	0	0	0	2	3	1	0	0	0.345	7.32	0	0
125	2.94444	5.33	3.67	1	0	0	1	1	0	0	0	2	3	0	1	0	0.276	7.32	0	0
125	2.83321	5.33	3.67	1	0	0	1	1	0	0	0	2	3	0	0	1	0.9635	7.32	0	0
126	3.7612	5.33	5.33	0.75	1	0	1	1	0	0	0	2	6	0	0	0	0.486	6.4	1	0
126	3.82864	5.33	5.33	0.75	1	0	1	1	0	0	0	2	6	1	0	0	0.19575	6.4	1	0
126	3.93183	5.33	5.33	0.75	1	0	1	1	0	0	0	2	6	0	1	0	0.295	6.4	1	0
126	3.13549	5.33	5.33	0.75	1	0	1	1	0	0	0	2	6	0	0	1	0.214	6.4	1	0
127	3.58352	4.67	4.33	0.1	1	0	1	1	0	0	0	1	5	0	0	0	0.486	7.36	0	0
127	3.04452	4.67	4.33	0.1	1	0	1	1	0	0	0	1	5	1	0	0	0.295	7.36	0	0
127	2.94444	4.67	4.33	0.1	1	0	1	1	0	0	0	1	5	0	1	0	0.214	7.36	0	0
127	2.48491	4.67	4.33	0.1	1	0	1	1	0	0	0	1	5	0	0	1	0.19575	7.36	0	0
128	3.7612	6.33	5	0.45	1	0	1	1	0	0	0	2	7	0	0	0	0.0985	5.68	0	0
128	3.17805	6.33	5	0.45	1	0	1	1	0	0	0	2	7	1	0	0	0.9795	5.68	0	0
128	3.71357	6.33	5	0.45	1	0	1	1	0	0	0	2	7	0	1	0	0.22875	5.68	0	0
128	2.94444	6.33	5	0.45	1	0	1	1	0	0	0	2	7	0	0	1	0.7525	5.68	0	0
129	3.17805	5.33	6.33	0.05	1	0	1	1	0	0	0	1	6	0	0	0	0.26	19.2	0	0
129	2.94444	5.33	6.33	0.05	1	0	1	1	0	0	0	1	6	1	0	0	0.66025	19.2	0	0
129	3.3673	5.33	6.33	0.05	1	0	1	1	0	0	0	1	6	0	1	0	0.22	19.2	0	0
129	2.56495	5.33	6.33	0.05	1	0	1	1	0	0	0	1	6	0	0	1	0.17575	19.2	0	0
130	3.43399	4.67	5.67	0.3	1	0	0	1	0	0	0	2	2	0	0	0	0.22875	6.67	0	0
130	2.19722	4.67	5.67	0.3	1	0	0	1	0	0	0	2	2	1	0	0	0.9795	6.67	0	0
130	2.07944	4.67	5.67	0.3	1	0	0	1	0	0	0	2	2	0	1	0	0.0985	6.67	0	0
130	0.693147	4.67	5.67	0.3	1	0	0	1	0	0	0	2	2	0	0	1	0.7525	6.67	0	0
131	3.13549	4.67	4.67	0.2	1	0	0	1	0	0	0	2	6	0	0	0	0.71075	19.2	0	0
131	3.13549	4.67	4.67	0.2	1	0	0	1	0	0	0	2	6	1	0	0	0.572	19.2	0	0
131	2.3979	4.67	4.67	0.2	1	0	0	1	0	0	0	2	6	0	1	0	0.79025	19.2	0	0
131	2.70805	4.67	4.67	0.2	1	0	0	1	0	0	0	2	6	0	0	1	0.364	19.2	0	0
132	3.09104	3.67	4.67	0.15	1	0	1	1	0	0	0	1	6	0	0	0	0.66025	6.67	1	0
132	3.09104	3.67	4.67	0.15	1	0	1	1	0	0	0	1	6	1	0	0	0.26	6.67	1	0
132	2.83321	3.67	4.67	0.15	1	0	1	1	0	0	0	1	6	0	1	0	0.22	6.67	1	0
132	4.11087	3.67	4.67	0.15	1	0	1	1	0	0	0	1	6	0	0	1	0.17575	6.67	1	0
133	4.27667	4.67	5.67	0.4	1	0	1	1	0	0	0	1	4	0	0	0	0.796	16	0	0
133	3.58352	4.67	5.67	0.4	1	0	1	1	0	0	0	1	4	1	0	0	0.135	16	0	0
133	3.58352	4.67	5.67	0.4	1	0	1	1	0	0	0	1	4	0	1	0	0.6535	16	0	0
133	3.17805	4.67	5.67	0.4	1	0	1	1	0	0	0	1	4	0	0	1	0.01	16	0	0
134	3.2581	4	5.33	0.35	1	0	0	1	0	0	0	1	6	0	0	0	0.364	6.4	0	0
134	2.70805	4	5.33	0.35	1	0	0	1	0	0	0	1	6	1	0	0	0.572	6.4	0	0
134	4.02535	4	5.33	0.35	1	0	0	1	0	0	0	1	6	0	1	0	0.79025	6.4	0	0
134	2.63906	4	5.33	0.35	1	0	0	1	0	0	0	1	6	0	0	1	0.71075	6.4	0	0
135	3.89182	4.67	3.33	0.4	1	0	0	1	0	0	0	1	6	0	0	0	0.71075	6.4	0	0
135	3.4012	4.67	3.33	0.4	1	0	0	1	0	0	0	1	6	1	0	0	0.364	6.4	0	0
135	3.49651	4.67	3.33	0.4	1	0	0	1	0	0	0	1	6	0	1	0	0.79025	6.4	0	0
135	3.46574	4.67	3.33	0.4	1	0	0	1	0	0	0	1	6	0	0	1	0.572	6.4	0	0
136	4.12713	4	6	0.25	1	0	1	1	0	0	0	1	7	0	0	0	0.01	6.67	0	0
136	3.4012	4	6	0.25	1	0	1	1	0	0	0	1	7	1	0	0	0.6535	6.67	0	0
136	2.63906	4	6	0.25	1	0	1	1	0	0	0	1	7	0	1	0	0.135	6.67	0	0
136	2.99573	4	6	0.25	1	0	1	1	0	0	0	1	7	0	0	1	0.796	6.67	0	0
137	3.46574	6	5	0.35	1	0	0	1	0	0	0	2	6	0	0	0	0.0985	7.47	0	0
137	2.48491	6	5	0.35	1	0	0	1	0	0	0	2	6	1	0	0	0.9795	7.47	0	0
137	2.30259	6	5	0.35	1	0	0	1	0	0	0	2	6	0	1	0	0.22875	7.47	0	0
137	1.09861	6	5	0.35	1	0	0	1	0	0	0	2	6	0	0	1	0.7525	7.47	0	0
138	3.97029	5	4.67	0.25	1	0	0	1	0	0	0	1	5	0	0	0	0.66	7.4	0	0
138	3.43399	5	4.67	0.25	1	0	0	1	0	0	0	1	5	1	0	0	0.24025	7.4	0	0
138	3.04452	5	4.67	0.25	1	0	0	1	0	0	0	1	5	0	1	0	0.27575	7.4	0	0
138	3.17805	5	4.67	0.25	1	0	0	1	0	0	0	1	5	0	0	1	0.5155	7.4	0	0
139	3.73767	5.33	5.33	0.15	1	0	0	1	0	0	0	2	4	0	0	0	0.01	21.33	0	0
139	2.89037	5.33	5.33	0.15	1	0	0	1	0	0	0	2	4	1	0	0	0.6535	21.33	0	0
139	1.60944	5.33	5.33	0.15	1	0	0	1	0	0	0	2	4	0	1	0	0.796	21.33	0	0
139	1.94591	5.33	5.33	0.15	1	0	0	1	0	0	0	2	4	0	0	1	0.135	21.33	0	0
140	3.63759	4	4.67	1.35	1	0	0	1	0	0	0	1	6	0	0	0	0.295	6.67	0	0
140	3.09104	4	4.67	1.35	1	0	0	1	0	0	0	1	6	1	0	0	0.19575	6.67	0	0
140	3.66356	4	4.67	1.35	1	0	0	1	0	0	0	1	6	0	1	0	0.486	6.67	0	0
140	3.7612	4	4.67	1.35	1	0	0	1	0	0	0	1	6	0	0	1	0.214	6.67	0	0
141	3.17805	5.33	4.67	0.45	1	0	0	1	0	0	0	1	7	0	0	0	0.24025	15.36	0	0
141	3.21888	5.33	4.67	0.45	1	0	0	1	0	0	0	1	7	1	0	0	0.5155	15.36	0	0
141	1.60944	5.33	4.67	0.45	1	0	0	1	0	0	0	1	7	0	1	0	0.66	15.36	0	0
141	1.79176	5.33	4.67	0.45	1	0	0	1	0	0	0	1	7	0	0	1	0.27575	15.36	0	0
142	4.04305	4.33	4.67	0.3	1	0	0	1	0	0	0	2	6	0	0	0	0.214	6.67	0	0
142	3.46574	4.33	4.67	0.3	1	0	0	1	0	0	0	2	6	1	0	0	0.295	6.67	0	0
142	3.49651	4.33	4.67	0.3	1	0	0	1	0	0	0	2	6	0	1	0	0.19575	6.67	0	0
142	2.83321	4.33	4.67	0.3	1	0	0	1	0	0	0	2	6	0	0	1	0.486	6.67	0	0
143	4.7362	6	4.33	0.05	1	0	1	1	0	0	0	2	7	0	0	0	0.79025	6.4	0	1
143	3.61092	6	4.33	0.05	1	0	1	1	0	0	0	2	7	1	0	0	0.71075	6.4	0	1
143	3.3322	6	4.33	0.05	1	0	1	1	0	0	0	2	7	0	1	0	0.364	6.4	0	1
143	3.04452	6	4.33	0.05	1	0	1	1	0	0	0	2	7	0	0	1	0.572	6.4	0	1
144	3.7612	2	5	0.05	1	0	1	1	0	0	0	2	7	0	0	0	0.9635	5.68	0	0
144	4.17439	2	5	0.05	1	0	1	1	0	0	0	2	7	1	0	0	0.091	5.68	0	0
144	2.83321	2	5	0.05	1	0	1	1	0	0	0	2	7	0	1	0	0.276	5.68	0	0
144	2.99573	2	5	0.05	1	0	1	1	0	0	0	2	7	0	0	1	0.345	5.68	0	0
145	2.19722	3.67	5.67	0.2	1	0	1	1	0	0	0	1	7	0	0	0	0.72275	6.4	0	0
145	2.63906	3.67	5.67	0.2	1	0	1	1	0	0	0	1	7	1	0	0	0.757	6.4	0	0
145	2.3979	3.67	5.67	0.2	1	0	1	1	0	0	0	1	7	0	1	0	1.41675	6.4	0	0
145	2.56495	3.67	5.67	0.2	1	0	1	1	0	0	0	1	7	0	0	1	1.126	6.4	0	0
146	3.43399	5	6.33	0.75	1	0	0	1	0	0	0	1	4	0	0	0	0.301	16	0	0
146	2.77259	5	6.33	0.75	1	0	0	1	0	0	0	1	4	1	0	0	1.003	16	0	0
146	3.68888	5	6.33	0.75	1	0	0	1	0	0	0	1	4	0	1	0	0.59025	16	0	0
146	2.63906	5	6.33	0.75	1	0	0	1	0	0	0	1	4	0	0	1	1.47125	16	0	0
147	2.77259	6	5.33	0.3	1	0	0	1	0	0	0	1	7	0	0	0	1.09725	15.36	0	0
147	2.94444	6	5.33	0.3	1	0	0	1	0	0	0	1	7	1	0	0	1.29575	15.36	0	0
147	2.19722	6	5.33	0.3	1	0	0	1	0	0	0	1	7	0	1	0	0.2615	15.36	0	0
147	2.30259	6	5.33	0.3	1	0	0	1	0	0	0	1	7	0	0	1	0.73425	15.36	0	0
148	2.56495	6	4.67	0.4	1	0	0	1	0	0	0	1	3	0	0	0	0.72275	6.67	0	0
148	2.48491	6	4.67	0.4	1	0	0	1	0	0	0	1	3	1	0	0	1.126	6.67	0	0
148	2.70805	6	4.67	0.4	1	0	0	1	0	0	0	1	3	0	1	0	0.757	6.67	0	0
148	2.30259	6	4.67	0.4	1	0	0	1	0	0	0	1	3	0	0	1	1.41675	6.67	0	0
149	3.98898	5.33	5	0.25	1	0	1	1	0	0	0	1	4	0	0	0	0.345	15.36	0	0
149	3.7612	5.33	5	0.25	1	0	1	1	0	0	0	1	4	1	0	0	0.091	15.36	0	0
149	4.61512	5.33	5	0.25	1	0	1	1	0	0	0	1	4	0	1	0	0.9635	15.36	0	0
149	2.89037	5.33	5	0.25	1	0	1	1	0	0	0	1	4	0	0	1	0.276	15.36	0	0
150	4.35671	5	6	1.1	1	0	0	1	0	0	0	2	7	0	0	0	0.2615	6.4	0	0
150	5.65249	5	6	1.1	1	0	0	1	0	0	0	2	7	1	0	0	1.29575	6.4	0	0
150	3.17805	5	6	1.1	1	0	0	1	0	0	0	2	7	0	1	0	0.73425	6.4	0	0
150	3.52636	5	6	1.1	1	0	0	1	0	0	0	2	7	0	0	1	1.09725	6.4	0	0
151	4.07754	4.33	4.67	0.75	1	0	1	1	0	0	0	1	4	0	0	0	0.276	5.68	0	0
151	3.13549	4.33	4.67	0.75	1	0	1	1	0	0	0	1	4	1	0	0	0.9635	5.68	0	0
151	1.94591	4.33	4.67	0.75	1	0	1	1	0	0	0	1	4	0	1	0	0.345	5.68	0	0
151	2.70805	4.33	4.67	0.75	1	0	1	1	0	0	0	1	4	0	0	1	0.091	5.68	0	0
152	3.71357	5	7	0.25	1	0	1	1	0	0	0	2	4	0	0	0	1.41675	6.67	0	0
152	3.58352	5	7	0.25	1	0	1	1	0	0	0	2	4	1	0	0	1.126	6.67	0	0
152	3.93183	5	7	0.25	1	0	1	1	0	0	0	2	4	0	1	0	0.757	6.67	0	0
152	3.46574	5	7	0.25	1	0	1	1	0	0	0	2	4	0	0	1	0.72275	6.67	0	0
153	3.80666	4.67	6	0.75	1	0	0	1	0	0	0	1	5	0	0	0	1.155	6.4	0	0
153	2.70805	4.67	6	0.75	1	0	0	1	0	0	0	1	5	1	0	0	0.1	6.4	0	0
153	2.19722	4.67	6	0.75	1	0	0	1	0	0	0	1	5	0	1	0	0.587	6.4	0	0
153	2.48491	4.67	6	0.75	1	0	0	1	0	0	0	1	5	0	0	1	0.01375	6.4	0	0
154	4.14313	4	5.33	0.35	1	0	1	1	0	0	0	1	7	0	0	0	0.72275	6.4	0	0
154	3.98898	4	5.33	0.35	1	0	1	1	0	0	0	1	7	1	0	0	1.126	6.4	0	0
154	4.15888	4	5.33	0.35	1	0	1	1	0	0	0	1	7	0	1	0	0.757	6.4	0	0
154	2.94444	4	5.33	0.35	1	0	1	1	0	0	0	1	7	0	0	1	1.41675	6.4	0	0
155	3.3673	5	4	0.8	1	0	1	1	0	0	0	2	6	0	0	0	0.259	5.68	0	0
155	2.70805	5	4	0.8	1	0	1	1	0	0	0	2	6	1	0	0	0.20025	5.68	0	0
155	2.56495	5	4	0.8	1	0	1	1	0	0	0	2	6	0	1	0	1.2685	5.68	0	0
155	2.83321	5	4	0.8	1	0	1	1	0	0	0	2	6	0	0	1	0.34	5.68	0	0
156	4.54329	3	6.33	1.15	1	0	1	1	0	0	0	2	6	0	0	0	0.301	13.66	0	0
156	5.11799	3	6.33	1.15	1	0	1	1	0	0	0	2	6	1	0	0	0.59025	13.66	0	0
156	3.49651	3	6.33	1.15	1	0	1	1	0	0	0	2	6	0	1	0	1.47125	13.66	0	0
156	3.63759	3	6.33	1.15	1	0	1	1	0	0	0	2	6	0	0	1	1.003	13.66	0	0
157	4.43082	4.33	6.67	0.2	1	0	1	1	0	0	0	2	7	0	0	0	0.091	5.68	0	0
157	3.82864	4.33	6.67	0.2	1	0	1	1	0	0	0	2	7	1	0	0	0.276	5.68	0	0
157	2.48491	4.33	6.67	0.2	1	0	1	1	0	0	0	2	7	0	1	0	0.345	5.68	0	0
157	3.21888	4.33	6.67	0.2	1	0	1	1	0	0	0	2	7	0	0	1	0.9635	5.68	0	0
158	3.17805	5.67	4.33	1.2	0	1	0	1	0	0	0	2	6	0	0	0	0.364	6.4	0	0
158	2.99573	5.67	4.33	1.2	0	1	0	1	0	0	0	2	6	1	0	0	0.572	6.4	0	0
158	2.77259	5.67	4.33	1.2	0	1	0	1	0	0	0	2	6	0	1	0	0.71075	6.4	0	0
158	2.48491	5.67	4.33	1.2	0	1	0	1	0	0	0	2	6	0	0	1	0.79025	6.4	0	0
159	3.2581	4	3.67	0.3	0	1	1	1	0	0	0	1	5	0	0	0	0.214	19.2	0	0
159	2.89037	4	3.67	0.3	0	1	1	1	0	0	0	1	5	1	0	0	0.19575	19.2	0	0
159	2.19722	4	3.67	0.3	0	1	1	1	0	0	0	1	5	0	1	0	0.486	19.2	0	0
159	2.19722	4	3.67	0.3	0	1	1	1	0	0	0	1	5	0	0	1	0.295	19.2	0	0
160	2.94444	4	3.33	0.9	0	1	0	1	0	0	0	1	7	0	0	0	0.79025	14.4	0	0
160	3.13549	4	3.33	0.9	0	1	0	1	0	0	0	1	7	1	0	0	0.71075	14.4	0	0
160	3.61092	4	3.33	0.9	0	1	0	1	0	0	0	1	7	0	1	0	0.572	14.4	0	0
160	3.29584	4	3.33	0.9	0	1	0	1	0	0	0	1	7	0	0	1	0.364	14.4	0	0
161	2.19722	5.33	5	1.05	0	1	1	1	0	0	0	2	4	0	0	0	0.27575	6.67	1	0
161	1.79176	5.33	5	1.05	0	1	1	1	0	0	0	2	4	1	0	0	0.5155	6.67	1	0
161	1.38629	5.33	5	1.05	0	1	1	1	0	0	0	2	4	0	1	0	0.24025	6.67	1	0
161	1.94591	5.33	5	1.05	0	1	1	1	0	0	0	2	4	0	0	1	0.66	6.67	1	0
162	2.3979	3.67	4.67	0.6	0	1	0	1	0	0	0	1	5	0	0	0	0.66	7.6	0	1
162	1.38629	3.67	4.67	0.6	0	1	0	1	0	0	0	1	5	1	0	0	0.27575	7.6	0	1
162	0	3.67	4.67	0.6	0	1	0	1	0	0	0	1	5	0	1	0	0.24025	7.6	0	1
162	1.79176	3.67	4.67	0.6	0	1	0	1	0	0	0	1	5	0	0	1	0.5155	7.6	0	1
163	0.693147	6	4.33	0.25	0	1	1	1	0	0	0	2	7	0	0	0	0.27575	6.67	0	1
163	0.693147	6	4.33	0.25	0	1	1	1	0	0	0	2	7	1	0	0	0.66	6.67	0	1
163	0.693147	6	4.33	0.25	0	1	1	1	0	0	0	2	7	0	1	0	0.24025	6.67	0	1
163	0	6	4.33	0.25	0	1	1	1	0	0	0	2	7	0	0	1	0.5155	6.67	0	1
164	3.63759	3.67	4	0.2	0	1	0	1	0	0	0	2	5	0	0	0	0.214	6.67	0	0
164	2.63906	3.67	4	0.2	0	1	0	1	0	0	0	2	5	1	0	0	0.19575	6.67	0	0
164	3.52636	3.67	4	0.2	0	1	0	1	0	0	0	2	5	0	1	0	0.486	6.67	0	0
164	4.09434	3.67	4	0.2	0	1	0	1	0	0	0	2	5	0	0	1	0.295	6.67	0	0
165	3.2581	4.33	4.67	0.25	0	1	1	1	0	0	0	2	7	0	0	0	0.22	5.68	0	0
165	2.30259	4.33	4.67	0.25	0	1	1	1	0	0	0	2	7	1	0	0	0.66025	5.68	0	0
165	3.95124	4.33	4.67	0.25	0	1	1	1	0	0	0	2	7	0	1	0	0.17575	5.68	0	0
165	2.3979	4.33	4.67	0.25	0	1	1	1	0	0	0	2	7	0	0	1	0.26	5.68	0	0
166	3.63759	4	5.67	0.35	0	1	0	1	0	0	0	1	4	0	0	0	0.27575	7.2	0	0
166	3.3673	4	5.67	0.35	0	1	0	1	0	0	0	1	4	1	0	0	0.5155	7.2	0	0
166	2.99573	4	5.67	0.35	0	1	0	1	0	0	0	1	4	0	1	0	0.66	7.2	0	0
166	2.94444	4	5.67	0.35	0	1	0	1	0	0	0	1	4	0	0	1	0.24025	7.2	0	0
167	3.3673	5.67	4.67	0.4	0	1	1	1	0	0	0	1	2	0	0	0	0.572	6.4	0	0
167	3.4012	5.67	4.67	0.4	0	1	1	1	0	0	0	1	2	1	0	0	0.364	6.4	0	0
167	3.3673	5.67	4.67	0.4	0	1	1	1	0	0	0	1	2	0	1	0	0.79025	6.4	0	0
167	3.13549	5.67	4.67	0.4	0	1	1	1	0	0	0	1	2	0	0	1	0.71075	6.4	0	0
168	3.2581	2.67	5.67	1.2	0	1	1	1	0	0	0	2	6	0	0	0	0.796	7.4	0	0
168	3.13549	2.67	5.67	1.2	0	1	1	1	0	0	0	2	6	1	0	0	0.135	7.4	0	0
168	3.46574	2.67	5.67	1.2	0	1	1	1	0	0	0	2	6	0	1	0	0.6535	7.4	0	0
168	3.3673	2.67	5.67	1.2	0	1	1	1	0	0	0	2	6	0	0	1	0.01	7.4	0	0
169	3.29584	4	4	0.75	0	1	0	1	0	0	0	1	1	0	0	0	0.72275	10.24	0	0
169	2.48491	4	4	0.75	0	1	0	1	0	0	0	1	1	1	0	0	0.757	10.24	0	0
169	2.56495	4	4	0.75	0	1	0	1	0	0	0	1	1	0	1	0	1.126	10.24	0	0
169	2.70805	4	4	0.75	0	1	0	1	0	0	0	1	1	0	0	1	1.41675	10.24	0	0
170	2.3979	4.33	3.33	0.15	0	1	0	1	0	0	0	2	4	0	0	0	1.29575	13.66	0	0
170	2.07944	4.33	3.33	0.15	0	1	0	1	0	0	0	2	4	1	0	0	1.09725	13.66	0	0
170	2.56495	4.33	3.33	0.15	0	1	0	1	0	0	0	2	4	0	1	0	0.2615	13.66	0	0
170	2.3979	4.33	3.33	0.15	0	1	0	1	0	0	0	2	4	0	0	1	0.73425	13.66	0	0
171	3.21888	2.67	6.67	0.45	0	1	0	1	0	0	0	1	7	0	0	0	1.29575	13.66	0	0
171	2.3979	2.67	6.67	0.45	0	1	0	1	0	0	0	1	7	1	0	0	0.73425	13.66	0	0
171	2.56495	2.67	6.67	0.45	0	1	0	1	0	0	0	1	7	0	1	0	1.09725	13.66	0	0
171	2.70805	2.67	6.67	0.45	0	1	0	1	0	0	0	1	7	0	0	1	0.2615	13.66	0	0
172	4.30407	5	6.33	1.3	0	1	1	1	0	0	0	2	5	0	0	0	0.091	13.66	0	0
172	3.3322	5	6.33	1.3	0	1	1	1	0	0	0	2	5	1	0	0	0.345	13.66	0	0
172	3.13549	5	6.33	1.3	0	1	1	1	0	0	0	2	5	0	1	0	0.9635	13.66	0	0
172	3.29584	5	6.33	1.3	0	1	1	1	0	0	0	2	5	0	0	1	0.276	13.66	0	0
173	2.99573	4.33	6.33	1.35	0	1	1	1	0	0	0	2	4	0	0	0	0.9635	15	0	0
173	2.70805	4.33	6.33	1.35	0	1	1	1	0	0	0	2	4	1	0	0	0.345	15	0	0
173	3.61092	4.33	6.33	1.35	0	1	1	1	0	0	0	2	4	0	1	0	0.091	15	0	0
173	2.48491	4.33	6.33	1.35	0	1	1	1	0	0	0	2	4	0	0	1	0.276	15	0	0
174	4.69135	3.33	3.33	0.55	0	1	0	1	0	0	0	2	3	0	0	0	0.276	25.6	0	0
174	3.55535	3.33	3.33	0.55	0	1	0	1	0	0	0	2	3	1	0	0	0.091	25.6	0	0
174	3.43399	3.33	3.33	0.55	0	1	0	1	0	0	0	2	3	0	1	0	0.345	25.6	0	0
174	3.52636	3.33	3.33	0.55	0	1	0	1	0	0	0	2	3	0	0	1	0.9635	25.6	0	0
175	3.91202	6.33	4.67	0.1	0	1	1	1	0	0	0	1	6	0	0	0	1.126	19.2	0	0
175	3.52636	6.33	4.67	0.1	0	1	1	1	0	0	0	1	6	1	0	0	1.41675	19.2	0	0
175	3.71357	6.33	4.67	0.1	0	1	1	1	0	0	0	1	6	0	1	0	0.72275	19.2	0	0
175	2.3979	6.33	4.67	0.1	0	1	1	1	0	0	0	1	6	0	0	1	0.757	19.2	0	0
176	4.41884	1.33	6	0.1	0	1	0	1	0	0	0	1	7	0	0	0	0.9635	25.6	1	0
176	3.17805	1.33	6	0.1	0	1	0	1	0	0	0	1	7	1	0	0	0.345	25.6	1	0
176	2.48491	1.33	6	0.1	0	1	0	1	0	0	0	1	7	0	1	0	0.276	25.6	1	0
176	2.19722	1.33	6	0.1	0	1	0	1	0	0	0	1	7	0	0	1	0.091	25.6	1	0
177	3.17805	4.67	6.33	1.5	0	1	0	1	0	0	0	1	3	0	0	0	0.757	25.6	0	0
177	2.19722	4.67	6.33	1.5	0	1	0	1	0	0	0	1	3	1	0	0	1.126	25.6	0	0
177	2.3979	4.67	6.33	1.5	0	1	0	1	0	0	0	1	3	0	1	0	0.72275	25.6	0	0
177	1.79176	4.67	6.33	1.5	0	1	0	1	0	0	0	1	3	0	0	1	1.41675	25.6	0	0
178	4.51086	2	6	0.55	0	1	0	1	0	0	0	1	7	0	0	0	0.59025	19.2	0	0
178	4.15888	2	6	0.55	0	1	0	1	0	0	0	1	7	1	0	0	0.301	19.2	0	0
178	3.04452	2	6	0.55	0	1	0	1	0	0	0	1	7	0	1	0	1.47125	19.2	0	0
178	3.61092	2	6	0.55	0	1	0	1	0	0	0	1	7	0	0	1	1.003	19.2	0	0
179	3.3673	4.67	5	0.55	0	1	1	1	0	0	0	1	7	0	0	0	0.301	6.67	0	0
179	2.48491	4.67	5	0.55	0	1	1	1	0	0	0	1	7	1	0	0	0.59025	6.67	0	0
179	2.56495	4.67	5	0.55	0	1	1	1	0	0	0	1	7	0	1	0	1.003	6.67	0	0
179	2.83321	4.67	5	0.55	0	1	1	1	0	0	0	1	7	0	0	1	1.47125	6.67	0	0
180	3.68888	1.33	2.33	0.4	0	1	0	1	0	0	0	1	6	0	0	0	0.01375	6.67	0	0
180	3.17805	1.33	2.33	0.4	0	1	0	1	0	0	0	1	6	1	0	0	0.1	6.67	0	0
180	3.91202	1.33	2.33	0.4	0	1	0	1	0	0	0	1	6	0	1	0	1.155	6.67	0	0
180	3.98898	1.33	2.33	0.4	0	1	0	1	0	0	0	1	6	0	0	1	0.587	6.67	0	0
181	3.66356	2.67	5	0.15	0	1	0	1	0	0	0	2	5	0	0	0	0.276	19.2	0	0
181	3.43399	2.67	5	0.15	0	1	0	1	0	0	0	2	5	1	0	0	0.345	19.2	0	0
181	2.99573	2.67	5	0.15	0	1	0	1	0	0	0	2	5	0	1	0	0.9635	19.2	0	0
181	2.70805	2.67	5	0.15	0	1	0	1	0	0	0	2	5	0	0	1	0.091	19.2	0	0
182	3.46574	4	5	1.05	0	1	1	1	0	0	0	1	7	0	0	0	0.1	19.2	0	0
182	3.04452	4	5	1.05	0	1	1	1	0	0	0	1	7	1	0	0	1.155	19.2	0	0
182	2.77259	4	5	1.05	0	1	1	1	0	0	0	1	7	0	1	0	0.587	19.2	0	0
182	3.04452	4	5	1.05	0	1	1	1	0	0	0	1	7	0	0	1	0.01375	19.2	0	0
183	3.71357	4.33	5.67	1.5	0	1	1	1	0	0	0	2	7	0	0	0	0.1	13.66	0	0
183	3.09104	4.33	5.67	1.5	0	1	1	1	0	0	0	2	7	1	0	0	1.155	13.66	0	0
183	2.83321	4.33	5.67	1.5	0	1	1	1	0	0	0	2	7	0	1	0	0.587	13.66	0	0
183	2.83321	4.33	5.67	1.5	0	1	1	1	0	0	0	2	7	0	0	1	0.01375	13.66	0	0
184	3.21888	4	5.67	1.2	0	1	1	1	0	0	0	2	6	0	0	0	0.9635	13.66	1	0
184	3.17805	4	5.67	1.2	0	1	1	1	0	0	0	2	6	1	0	0	0.345	13.66	1	0
184	2.3979	4	5.67	1.2	0	1	1	1	0	0	0	2	6	0	1	0	0.276	13.66	1	0
184	2.3979	4	5.67	1.2	0	1	1	1	0	0	0	2	6	0	0	1	0.091	13.66	1	0
185	3.29584	3.33	6	0.5	0	1	1	1	0	0	0	1	6	0	0	0	1.41675	6.4	0	0
185	2.94444	3.33	6	0.5	0	1	1	1	0	0	0	1	6	1	0	0	1.126	6.4	0	0
185	2.83321	3.33	6	0.5	0	1	1	1	0	0	0	1	6	0	1	0	0.757	6.4	0	0
185	2.56495	3.33	6	0.5	0	1	1	1	0	0	0	1	6	0	0	1	0.72275	6.4	0	0
186	4.82028	5.67	6.33	0.3	0	1	1	1	0	0	0	2	6	0	0	0	0.73425	7.36	1	0
186	4.48864	5.67	6.33	0.3	0	1	1	1	0	0	0	2	6	1	0	0	0.2615	7.36	1	0
186	3.63759	5.67	6.33	0.3	0	1	1	1	0	0	0	2	6	0	1	0	1.29575	7.36	1	0
186	3.09104	5.67	6.33	0.3	0	1	1	1	0	0	0	2	6	0	0	1	1.09725	7.36	1	0
187	5.81413	3.67	6	0.3	0	1	0	1	0	0	0	2	6	0	0	0	1.126	15.36	0	0
187	2.63906	3.67	6	0.3	0	1	0	1	0	0	0	2	6	1	0	0	0.757	15.36	0	0
187	2.56495	3.67	6	0.3	0	1	0	1	0	0	0	2	6	0	1	0	0.72275	15.36	0	0
187	1.94591	3.67	6	0.3	0	1	0	1	0	0	0	2	6	0	0	1	1.41675	15.36	0	0
188	4.04305	4.33	4.33	1	0	1	0	1	0	0	0	2	7	0	0	0	0.301	19.2	0	0
188	2.48491	4.33	4.33	1	0	1	0	1	0	0	0	2	7	1	0	0	1.47125	19.2	0	0
188	2.3979	4.33	4.33	1	0	1	0	1	0	0	0	2	7	0	1	0	1.003	19.2	0	0
188	2.07944	4.33	4.33	1	0	1	0	1	0	0	0	2	7	0	0	1	0.59025	19.2	0	0
189	3.43399	2.33	4	1.15	0	1	1	1	0	0	0	1	5	0	0	0	1.29575	12.8	0	0
189	3.04452	2.33	4	1.15	0	1	1	1	0	0	0	1	5	1	0	0	0.73425	12.8	0	0
189	3.4012	2.33	4	1.15	0	1	1	1	0	0	0	1	5	0	1	0	0.2615	12.8	0	0
189	2.19722	2.33	4	1.15	0	1	1	1	0	0	0	1	5	0	0	1	1.09725	12.8	0	0
190	3.61092	4.67	5	1.25	0	1	1	1	0	0	0	1	6	0	0	0	1.47125	8.12	0	0
190	3.49651	4.67	5	1.25	0	1	1	1	0	0	0	1	6	1	0	0	0.59025	8.12	0	0
190	3.3322	4.67	5	1.25	0	1	1	1	0	0	0	1	6	0	1	0	0.301	8.12	0	0
190	3.17805	4.67	5	1.25	0	1	1	1	0	0	0	1	6	0	0	1	1.003	8.12	0	0
191	3.3322	2.67	5.67	0.7	0	1	1	1	0	0	0	1	4	0	0	0	0.259	6.67	0	0
191	2.63906	2.67	5.67	0.7	0	1	1	1	0	0	0	1	4	1	0	0	1.2685	6.67	0	0
191	3.66356	2.67	5.67	0.7	0	1	1	1	0	0	0	1	4	0	1	0	0.34	6.67	0	0
191	3.17805	2.67	5.67	0.7	0	1	1	1	0	0	0	1	4	0	0	1	0.20025	6.67	0	0
192	3.8712	3.33	5.33	1.35	0	1	1	1	0	0	0	1	7	0	0	0	0.1	6.67	0	0
192	3.29584	3.33	5.33	1.35	0	1	1	1	0	0	0	1	7	1	0	0	1.155	6.67	0	0
192	2.56495	3.33	5.33	1.35	0	1	1	1	0	0	0	1	7	0	1	0	0.587	6.67	0	0
192	2.07944	3.33	5.33	1.35	0	1	1	1	0	0	0	1	7	0	0	1	0.01375	6.67	0	0
193	3.73767	2.33	6.67	1.85	0	1	0	1	0	0	0	1	7	0	0	0	1.47125	16.8	0	0
193	2.89037	2.33	6.67	1.85	0	1	0	1	0	0	0	1	7	1	0	0	0.59025	16.8	0	0
193	3.43399	2.33	6.67	1.85	0	1	0	1	0	0	0	1	7	0	1	0	0.301	16.8	0	0
193	2.19722	2.33	6.67	1.85	0	1	0	1	0	0	0	1	7	0	0	1	1.003	16.8	0	0
194	4.70048	4.33	5.33	0.7	0	1	1	1	0	0	0	2	6	0	0	0	0.72275	6.4	0	0
194	3.61092	4.33	5.33	0.7	0	1	1	1	0	0	0	2	6	1	0	0	0.757	6.4	0	0
194	2.3979	4.33	5.33	0.7	0	1	1	1	0	0	0	2	6	0	1	0	1.41675	6.4	0	0
194	4.30407	4.33	5.33	0.7	0	1	1	1	0	0	0	2	6	0	0	1	1.126	6.4	0	0
195	3.68888	4.67	7	1.5	0	1	1	1	0	0	0	2	7	0	0	0	0.20025	12.8	0	0
195	3.13549	4.67	7	1.5	0	1	1	1	0	0	0	2	7	1	0	0	0.259	12.8	0	0
195	3.09104	4.67	7	1.5	0	1	1	1	0	0	0	2	7	0	1	0	0.34	12.8	0	0
195	3.29584	4.67	7	1.5	0	1	1	1	0	0	0	2	7	0	0	1	1.2685	12.8	0	0
196	3.98898	5.33	4	0.65	0	1	1	1	0	0	0	2	5	0	0	0	0.20025	14.4	0	0
196	4.23411	5.33	4	0.65	0	1	1	1	0	0	0	2	5	1	0	0	0.34	14.4	0	0
196	2.70805	5.33	4	0.65	0	1	1	1	0	0	0	2	5	0	1	0	1.2685	14.4	0	0
196	3.21888	5.33	4	0.65	0	1	1	1	0	0	0	2	5	0	0	1	0.259	14.4	0	0
197	4.35671	3.33	6.67	0.6	0	1	1	1	0	0	0	2	4	0	0	0	0.276	16	0	0
197	4.02535	3.33	6.67	0.6	0	1	1	1	0	0	0	2	4	1	0	0	0.345	16	0	0
197	2.94444	3.33	6.67	0.6	0	1	1	1	0	0	0	2	4	0	1	0	0.091	16	0	0
197	2.77259	3.33	6.67	0.6	0	1	1	1	0	0	0	2	4	0	0	1	0.9635	16	0	0
198	4.83628	4	5.67	0.8	0	0	0	0	1	0	0	2	4	0	0	0	0.6535	6.4	0	0
198	2.99573	4	5.67	0.8	0	0	0	0	1	0	0	2	4	1	0	0	0.135	6.4	0	0
198	4.21951	4	5.67	0.8	0	0	0	0	1	0	0	2	4	0	1	0	0.01	6.4	0	0
198	3.55535	4	5.67	0.8	0	0	0	0	1	0	0	2	4	0	0	1	0.796	6.4	0	0
199	3.3322	6.67	2.67	1.15	0	0	0	0	1	0	0	1	7	0	0	0	0.796	8.46	0	0
199	3.52636	6.67	2.67	1.15	0	0	0	0	1	0	0	1	7	1	0	0	0.01	8.46	0	0
199	2.70805	6.67	2.67	1.15	0	0	0	0	1	0	0	1	7	0	1	0	0.6535	8.46	0	0
199	2.3979	6.67	2.67	1.15	0	0	0	0	1	0	0	1	7	0	0	1	0.135	8.46	0	0
200	3.2581	4.33	5.67	0.65	0	0	0	0	1	0	0	2	5	0	0	0	0.572	14.4	0	0
200	2.19722	4.33	5.67	0.65	0	0	0	0	1	0	0	2	5	1	0	0	0.79025	14.4	0	0
200	2.3979	4.33	5.67	0.65	0	0	0	0	1	0	0	2	5	0	1	0	0.364	14.4	0	0
200	2.19722	4.33	5.67	0.65	0	0	0	0	1	0	0	2	5	0	0	1	0.71075	14.4	0	0
201	3.2581	7	6.33	0.75	0	0	0	0	1	0	0	2	7	0	0	0	0.17575	5.68	1	0
201	2.83321	7	6.33	0.75	0	0	0	0	1	0	0	2	7	1	0	0	0.26	5.68	1	0
201	1.60944	7	6.33	0.75	0	0	0	0	1	0	0	2	7	0	1	0	0.66025	5.68	1	0
201	1.94591	7	6.33	0.75	0	0	0	0	1	0	0	2	7	0	0	1	0.22	5.68	1	0
202	3.82864	5.67	4.33	0.15	0	0	1	0	1	0	0	2	5	0	0	0	0.71075	6.4	0	0
202	3.21888	5.67	4.33	0.15	0	0	1	0	1	0	0	2	5	1	0	0	0.364	6.4	0	0
202	3.3322	5.67	4.33	0.15	0	0	1	0	1	0	0	2	5	0	1	0	0.572	6.4	0	0
202	2.99573	5.67	4.33	0.15	0	0	1	0	1	0	0	2	5	0	0	1	0.79025	6.4	0	0
203	2.3979	4.33	4.67	0.65	0	0	1	0	1	0	0	2	7	0	0	0	0.27575	7.36	0	0
203	0.693147	4.33	4.67	0.65	0	0	1	0	1	0	0	2	7	1	0	0	0.5155	7.36	0	0
203	1.09861	4.33	4.67	0.65	0	0	1	0	1	0	0	2	7	0	1	0	0.66	7.36	0	0
203	0.693147	4.33	4.67	0.65	0	0	1	0	1	0	0	2	7	0	0	1	0.24025	7.36	0	0
204	3.52636	4.33	4.33	0.35	0	0	0	0	1	0	0	2	5	0	0	0	0.214	19.2	0	0
204	3.4012	4.33	4.33	0.35	0	0	0	0	1	0	0	2	5	1	0	0	0.295	19.2	0	0
204	2.30259	4.33	4.33	0.35	0	0	0	0	1	0	0	2	5	0	1	0	0.486	19.2	0	0
204	2.48491	4.33	4.33	0.35	0	0	0	0	1	0	0	2	5	0	0	1	0.19575	19.2	0	0
205	3.09104	6.67	6.67	0.2	0	0	0	0	1	0	0	1	7	0	0	0	0.22	19.2	0	0
205	2.56495	6.67	6.67	0.2	0	0	0	0	1	0	0	1	7	1	0	0	0.66025	19.2	0	0
205	3.09104	6.67	6.67	0.2	0	0	0	0	1	0	0	1	7	0	1	0	0.26	19.2	0	0
205	2.56495	6.67	6.67	0.2	0	0	0	0	1	0	0	1	7	0	0	1	0.17575	19.2	0	0
206	3.95124	4.67	4.67	0.95	0	0	0	0	1	0	0	2	6	0	0	0	0.19575	6.67	0	0
206	4.55388	4.67	4.67	0.95	0	0	0	0	1	0	0	2	6	1	0	0	0.486	6.67	0	0
206	4.46591	4.67	4.67	0.95	0	0	0	0	1	0	0	2	6	0	1	0	0.214	6.67	0	0
206	3.73767	4.67	4.67	0.95	0	0	0	0	1	0	0	2	6	0	0	1	0.295	6.67	0	0
207	2.56495	4.67	6	0.3	0	0	0	0	1	0	0	1	6	0	0	0	0.0985	15.61	1	0
207	1.09861	4.67	6	0.3	0	0	0	0	1	0	0	1	6	1	0	0	0.7525	15.61	1	0
207	0	4.67	6	0.3	0	0	0	0	1	0	0	1	6	0	1	0	0.9795	15.61	1	0
207	0	4.67	6	0.3	0	0	0	0	1	0	0	1	6	0	0	1	0.22875	15.61	1	0
208	4.91998	4.67	6	0.5	0	0	1	0	1	0	0	2	7	0	0	0	0.26	6.4	0	0
208	3.61092	4.67	6	0.5	0	0	1	0	1	0	0	2	7	1	0	0	0.22	6.4	0	0
208	3.52636	4.67	6	0.5	0	0	1	0	1	0	0	2	7	0	1	0	0.17575	6.4	0	0
208	3.2581	4.67	6	0.5	0	0	1	0	1	0	0	2	7	0	0	1	0.66025	6.4	0	0
209	2.99573	6	5	0.2	0	0	1	0	1	0	0	2	7	0	0	0	0.27575	7.4	0	0
209	2.83321	6	5	0.2	0	0	1	0	1	0	0	2	7	1	0	0	0.66	7.4	0	0
209	1.38629	6	5	0.2	0	0	1	0	1	0	0	2	7	0	1	0	0.5155	7.4	0	0
209	1.60944	6	5	0.2	0	0	1	0	1	0	0	2	7	0	0	1	0.24025	7.4	0	0
210	4.82831	3.33	5.33	0.65	0	0	0	0	1	0	0	2	6	0	0	0	0.0985	6.67	0	0
210	4.11087	3.33	5.33	0.65	0	0	0	0	1	0	0	2	6	1	0	0	0.22875	6.67	0	0
210	3.55535	3.33	5.33	0.65	0	0	0	0	1	0	0	2	6	0	1	0	0.7525	6.67	0	0
210	3.73767	3.33	5.33	0.65	0	0	0	0	1	0	0	2	6	0	0	1	0.9795	6.67	0	0
211	2.48491	6	4	0.8	0	0	0	0	1	0	0	2	6	0	0	0	0.135	19.2	1	0
211	3.73767	6	4	0.8	0	0	0	0	1	0	0	2	6	1	0	0	0.01	19.2	1	0
211	1.60944	6	4	0.8	0	0	0	0	1	0	0	2	6	0	1	0	0.796	19.2	1	0
211	0.693147	6	4	0.8	0	0	0	0	1	0	0	2	6	0	0	1	0.6535	19.2	1	0
212	3.04452	4	4.67	0.05	0	0	1	0	1	0	0	1	6	0	0	0	0.22	6.4	0	0
212	3.4012	4	4.67	0.05	0	0	1	0	1	0	0	1	6	1	0	0	0.66025	6.4	0	0
212	3.17805	4	4.67	0.05	0	0	1	0	1	0	0	1	6	0	1	0	0.26	6.4	0	0
212	2.19722	4	4.67	0.05	0	0	1	0	1	0	0	1	6	0	0	1	0.17575	6.4	0	0
213	4.21951	7	6	0.1	0	0	1	0	1	0	0	2	6	0	0	0	0.24025	5.68	0	0
213	3.80666	7	6	0.1	0	0	1	0	1	0	0	2	6	1	0	0	0.5155	5.68	0	0
213	3.68888	7	6	0.1	0	0	1	0	1	0	0	2	6	0	1	0	0.66	5.68	0	0
213	3.13549	7	6	0.1	0	0	1	0	1	0	0	2	6	0	0	1	0.27575	5.68	0	0
214	3.80666	4.67	4.67	0.55	0	0	0	0	1	0	0	1	5	0	0	0	0.66025	10.24	1	0
214	4.15888	4.67	4.67	0.55	0	0	0	0	1	0	0	1	5	1	0	0	0.22	10.24	1	0
214	4.18965	4.67	4.67	0.55	0	0	0	0	1	0	0	1	5	0	1	0	0.17575	10.24	1	0
214	1.09861	4.67	4.67	0.55	0	0	0	0	1	0	0	1	5	0	0	1	0.26	10.24	1	0
215	3.09104	6	2.33	0.35	0	0	0	0	1	0	0	2	7	0	0	0	0.79025	19.2	0	0
215	1.94591	6	2.33	0.35	0	0	0	0	1	0	0	2	7	1	0	0	0.364	19.2	0	0
215	3.04452	6	2.33	0.35	0	0	0	0	1	0	0	2	7	0	1	0	0.71075	19.2	0	0
215	2.63906	6	2.33	0.35	0	0	0	0	1	0	0	2	7	0	0	1	0.572	19.2	0	0
216	5.53339	6	7	0.1	0	0	1	0	1	0	0	2	7	0	0	0	0.364	8.12	0	0
216	4.36945	6	7	0.1	0	0	1	0	1	0	0	2	7	1	0	0	0.79025	8.12	0	0
216	4.06044	6	7	0.1	0	0	1	0	1	0	0	2	7	0	1	0	0.71075	8.12	0	0
216	3.09104	6	7	0.1	0	0	1	0	1	0	0	2	7	0	0	1	0.572	8.12	0	0
217	4.27667	5	5	0.15	0	0	0	0	1	0	0	1	6	0	0	0	0.6535	14.4	0	0
217	3.85015	5	5	0.15	0	0	0	0	1	0	0	1	6	1	0	0	0.135	14.4	0	0
217	3.80666	5	5	0.15	0	0	0	0	1	0	0	1	6	0	1	0	0.01	14.4	0	0
217	3.78419	5	5	0.15	0	0	0	0	1	0	0	1	6	0	0	1	0.796	14.4	0	0
218	3.63759	5	3.67	0.45	0	0	1	0	1	0	0	1	7	0	0	0	0.66025	19.2	0	0
218	3.52636	5	3.67	0.45	0	0	1	0	1	0	0	1	7	1	0	0	0.22	19.2	0	0
218	2.48491	5	3.67	0.45	0	0	1	0	1	0	0	1	7	0	1	0	0.17575	19.2	0	0
218	2.3979	5	3.67	0.45	0	0	1	0	1	0	0	1	7	0	0	1	0.26	19.2	0	0
219	3.7612	3.67	5.67	0.35	0	0	1	0	1	0	0	1	6	0	0	0	0.22875	6.67	0	0
219	2.94444	3.67	5.67	0.35	0	0	1	0	1	0	0	1	6	1	0	0	0.0985	6.67	0	0
219	2.63906	3.67	5.67	0.35	0	0	1	0	1	0	0	1	6	0	1	0	0.9795	6.67	0	0
219	2.70805	3.67	5.67	0.35	0	0	1	0	1	0	0	1	6	0	0	1	0.7525	6.67	0	0
220	2.99573	5.33	5	0.35	0	0	1	0	1	0	0	2	6	0	0	0	0.295	7.4	0	0
220	2.99573	5.33	5	0.35	0	0	1	0	1	0	0	2	6	1	0	0	0.486	7.4	0	0
220	3.63759	5.33	5	0.35	0	0	1	0	1	0	0	2	6	0	1	0	0.19575	7.4	0	0
220	3.43399	5.33	5	0.35	0	0	1	0	1	0	0	2	6	0	0	1	0.214	7.4	0	0
221	3.17805	4.67	5.67	0.15	0	0	1	0	1	0	0	2	7	0	0	0	0.22875	6.67	0	0
221	3.3322	4.67	5.67	0.15	0	0	1	0	1	0	0	2	7	1	0	0	0.7525	6.67	0	0
221	2.63906	4.67	5.67	0.15	0	0	1	0	1	0	0	2	7	0	1	0	0.0985	6.67	0	0
221	2.48491	4.67	5.67	0.15	0	0	1	0	1	0	0	2	7	0	0	1	0.9795	6.67	0	0
222	3.71357	7	2.67	1.5	0	0	0	0	1	0	0	1	7	0	0	0	0.66025	8.12	0	0
222	3.4012	7	2.67	1.5	0	0	0	0	1	0	0	1	7	1	0	0	0.26	8.12	0	0
222	3.3322	7	2.67	1.5	0	0	0	0	1	0	0	1	7	0	1	0	0.22	8.12	0	0
222	2.94444	7	2.67	1.5	0	0	0	0	1	0	0	1	7	0	0	1	0.17575	8.12	0	0
223	3.8712	4	6	1.2	0	0	0	0	1	0	0	2	6	0	0	0	0.295	19.2	1	0
223	3.55535	4	6	1.2	0	0	0	0	1	0	0	2	6	1	0	0	0.486	19.2	1	0
223	3.49651	4	6	1.2	0	0	0	0	1	0	0	2	6	0	1	0	0.19575	19.2	1	0
223	3.3322	4	6	1.2	0	0	0	0	1	0	0	2	6	0	0	1	0.214	19.2	1	0
224	3.49651	4	4	0.35	0	0	0	0	1	0	0	2	5	0	0	0	0.19575	19.2	0	0
224	2.94444	4	4	0.35	0	0	0	0	1	0	0	2	5	1	0	0	0.486	19.2	0	0
224	2.83321	4	4	0.35	0	0	0	0	1	0	0	2	5	0	1	0	0.295	19.2	0	0
224	2.63906	4	4	0.35	0	0	0	0	1	0	0	2	5	0	0	1	0.214	19.2	0	0
225	3.3322	5	7	0.65	0	0	1	0	1	0	0	1	2	0	0	0	0.66	7.2	1	0
225	2.70805	5	7	0.65	0	0	1	0	1	0	0	1	2	1	0	0	0.27575	7.2	1	0
225	1.09861	5	7	0.65	0	0	1	0	1	0	0	1	2	0	1	0	0.5155	7.2	1	0
225	0	5	7	0.65	0	0	1	0	1	0	0	1	2	0	0	1	0.24025	7.2	1	0
226	2.63906	4.33	5	1.35	0	0	0	0	1	0	0	1	1	0	0	0	0.486	16.8	0	1
226	0.693147	4.33	5	1.35	0	0	0	0	1	0	0	1	1	1	0	0	0.295	16.8	0	1
226	0	4.33	5	1.35	0	0	0	0	1	0	0	1	1	0	1	0	0.214	16.8	0	1
226	0	4.33	5	1.35	0	0	0	0	1	0	0	1	1	0	0	1	0.19575	16.8	0	1
227	4.30407	4.67	3	0.45	0	0	0	0	1	0	0	2	6	0	0	0	0.214	8.12	0	1
227	3.46574	4.67	3	0.45	0	0	0	0	1	0	0	2	6	1	0	0	0.19575	8.12	0	1
227	2.30259	4.67	3	0.45	0	0	0	0	1	0	0	2	6	0	1	0	0.486	8.12	0	1
227	3.17805	4.67	3	0.45	0	0	0	0	1	0	0	2	6	0	0	1	0.295	8.12	0	1
228	3.85015	3.67	7	1.05	0	0	1	0	1	0	0	1	7	0	0	0	0.26	6.4	0	0
228	3.55535	3.67	7	1.05	0	0	1	0	1	0	0	1	7	1	0	0	0.17575	6.4	0	0
228	2.83321	3.67	7	1.05	0	0	1	0	1	0	0	1	7	0	1	0	0.66025	6.4	0	0
228	2.99573	3.67	7	1.05	0	0	1	0	1	0	0	1	7	0	0	1	0.22	6.4	0	0
229	3.13549	4	6	0.45	0	0	0	0	1	0	0	2	5	0	0	0	0.71075	6.4	0	0
229	3.3322	4	6	0.45	0	0	0	0	1	0	0	2	5	1	0	0	0.364	6.4	0	0
229	3.21888	4	6	0.45	0	0	0	0	1	0	0	2	5	0	1	0	0.572	6.4	0	0
229	2.83321	4	6	0.45	0	0	0	0	1	0	0	2	5	0	0	1	0.79025	6.4	0	0
230	2.94444	4.33	4	1.15	0	0	0	0	1	0	0	1	7	0	0	0	0.796	19.2	1	0
230	3.04452	4.33	4	1.15	0	0	0	0	1	0	0	1	7	1	0	0	0.135	19.2	1	0
230	1.60944	4.33	4	1.15	0	0	0	0	1	0	0	1	7	0	1	0	0.01	19.2	1	0
230	0.693147	4.33	4	1.15	0	0	0	0	1	0	0	1	7	0	0	1	0.6535	19.2	1	0
231	3.21888	4.33	3.67	0.45	0	0	0	0	1	0	0	1	5	0	0	0	0.9795	19.2	0	0
231	3.89182	4.33	3.67	0.45	0	0	0	0	1	0	0	1	5	1	0	0	0.0985	19.2	0	0
231	3.4012	4.33	3.67	0.45	0	0	0	0	1	0	0	1	5	0	1	0	0.22875	19.2	0	0
231	2.83321	4.33	3.67	0.45	0	0	0	0	1	0	0	1	5	0	0	1	0.7525	19.2	0	0
232	3.61092	4.33	6	0.7	0	0	1	0	1	0	0	1	3	0	0	0	0.6535	7.2	1	0
232	2.30259	4.33	6	0.7	0	0	1	0	1	0	0	1	3	1	0	0	0.01	7.2	1	0
232	1.60944	4.33	6	0.7	0	0	1	0	1	0	0	1	3	0	1	0	0.796	7.2	1	0
232	1.60944	4.33	6	0.7	0	0	1	0	1	0	0	1	3	0	0	1	0.135	7.2	1	0
233	4.18965	6.33	5.67	1.25	0	0	0	0	1	0	0	2	7	0	0	0	0.24025	7.36	0	0
233	2.70805	6.33	5.67	1.25	0	0	0	0	1	0	0	2	7	1	0	0	0.27575	7.36	0	0
233	2.70805	6.33	5.67	1.25	0	0	0	0	1	0	0	2	7	0	1	0	0.66	7.36	0	0
233	2.07944	6.33	5.67	1.25	0	0	0	0	1	0	0	2	7	0	0	1	0.5155	7.36	0	0
234	3.09104	4.67	5	0.5	0	0	0	0	1	0	0	1	7	0	0	0	0.364	6.67	0	0
234	3.58352	4.67	5	0.5	0	0	0	0	1	0	0	1	7	1	0	0	0.71075	6.67	0	0
234	2.56495	4.67	5	0.5	0	0	0	0	1	0	0	1	7	0	1	0	0.79025	6.67	0	0
234	2.83321	4.67	5	0.5	0	0	0	0	1	0	0	1	7	0	0	1	0.572	6.67	0	0
235	3.80666	5.67	7	0.35	0	0	0	0	1	0	0	1	3	0	0	0	0.79025	5.68	0	0
235	3.63759	5.67	7	0.35	0	0	0	0	1	0	0	1	3	1	0	0	0.364	5.68	0	0
235	3.3322	5.67	7	0.35	0	0	0	0	1	0	0	1	3	0	1	0	0.572	5.68	0	0
235	2.19722	5.67	7	0.35	0	0	0	0	1	0	0	1	3	0	0	1	0.71075	5.68	0	0
236	3.52636	6	7	0.1	0	0	1	0	1	0	0	1	7	0	0	0	0.27575	14.4	0	0
236	3.58352	6	7	0.1	0	0	1	0	1	0	0	1	7	1	0	0	0.5155	14.4	0	0
236	2.83321	6	7	0.1	0	0	1	0	1	0	0	1	7	0	1	0	0.66	14.4	0	0
236	2.48491	6	7	0.1	0	0	1	0	1	0	0	1	7	0	0	1	0.24025	14.4	0	0
237	3.85015	5.67	6	0.25	0	0	0	0	1	0	0	2	6	0	0	0	0.6535	19.2	0	0
237	3.21888	5.67	6	0.25	0	0	0	0	1	0	0	2	6	1	0	0	0.135	19.2	0	0
237	3.2581	5.67	6	0.25	0	0	0	0	1	0	0	2	6	0	1	0	0.01	19.2	0	0
237	3.21888	5.67	6	0.25	0	0	0	0	1	0	0	2	6	0	0	1	0.796	19.2	0	0
238	3.13549	5	3.67	0.5	0	0	0	0	1	0	0	1	6	0	0	0	0.01	14.4	0	0
238	3.93183	5	3.67	0.5	0	0	0	0	1	0	0	1	6	1	0	0	0.796	14.4	0	0
238	2.89037	5	3.67	0.5	0	0	0	0	1	0	0	1	6	0	1	0	0.6535	14.4	0	0
238	3.52636	5	3.67	0.5	0	0	0	0	1	0	0	1	6	0	0	1	0.135	14.4	0	0
239	3.4012	5.67	5.67	0.55	0	0	0	0	1	0	0	2	7	0	0	0	0.214	6.67	0	0
239	2.30259	5.67	5.67	0.55	0	0	0	0	1	0	0	2	7	1	0	0	0.295	6.67	0	0
239	2.63906	5.67	5.67	0.55	0	0	0	0	1	0	0	2	7	0	1	0	0.486	6.67	0	0
239	1.60944	5.67	5.67	0.55	0	0	0	0	1	0	0	2	7	0	0	1	0.19575	6.67	0	0
240	2.94444	5.67	4.67	0.45	0	0	0	0	1	0	0	2	7	0	0	0	0.364	6.67	0	0
240	2.70805	5.67	4.67	0.45	0	0	0	0	1	0	0	2	7	1	0	0	0.71075	6.67	0	0
240	2.48491	5.67	4.67	0.45	0	0	0	0	1	0	0	2	7	0	1	0	0.79025	6.67	0	0
240	2.70805	5.67	4.67	0.45	0	0	0	0	1	0	0	2	7	0	0	1	0.572	6.67	0	0
241	3.85015	4.33	4	1.05	0	0	0	0	1	0	0	1	6	0	0	0	0.6535	6.4	0	0
241	3.71357	4.33	4	1.05	0	0	0	0	1	0	0	1	6	1	0	0	0.135	6.4	0	0
241	4.12713	4.33	4	1.05	0	0	0	0	1	0	0	1	6	0	1	0	0.01	6.4	0	0
241	3.49651	4.33	4	1.05	0	0	0	0	1	0	0	1	6	0	0	1	0.796	6.4	0	0
242	3.7612	4.67	5	0.35	0	0	0	0	1	0	0	2	6	0	0	0	0.01375	13.66	0	0
242	3.09104	4.67	5	0.35	0	0	0	0	1	0	0	2	6	1	0	0	1.155	13.66	0	0
242	2.63906	4.67	5	0.35	0	0	0	0	1	0	0	2	6	0	1	0	0.1	13.66	0	0
242	2.19722	4.67	5	0.35	0	0	0	0	1	0	0	2	6	0	0	1	0.587	13.66	0	0
243	5.11799	5	7	0.3	0	0	1	0	1	0	0	1	7	0	0	0	0.2615	13.66	0	0
243	3.46574	5	7	0.3	0	0	1	0	1	0	0	1	7	1	0	0	1.09725	13.66	0	0
243	3.13549	5	7	0.3	0	0	1	0	1	0	0	1	7	0	1	0	0.73425	13.66	0	0
243	2.89037	5	7	0.3	0	0	1	0	1	0	0	1	7	0	0	1	1.29575	13.66	0	0
244	4.00733	3.67	6	1	0	0	0	0	1	0	0	1	5	0	0	0	0.72275	6.4	0	0
244	3.58352	3.67	6	1	0	0	0	0	1	0	0	1	5	1	0	0	0.757	6.4	0	0
244	3.3673	3.67	6	1	0	0	0	0	1	0	0	1	5	0	1	0	1.126	6.4	0	0
244	2.30259	3.67	6	1	0	0	0	0	1	0	0	1	5	0	0	1	1.41675	6.4	0	0
245	3.55535	5.67	4	1.3	0	0	0	0	1	0	0	2	6	0	0	0	1.2685	6.4	1	0
245	3.7612	5.67	4	1.3	0	0	0	0	1	0	0	2	6	1	0	0	0.34	6.4	1	0
245	2.63906	5.67	4	1.3	0	0	0	0	1	0	0	2	6	0	1	0	0.20025	6.4	1	0
245	2.07944	5.67	4	1.3	0	0	0	0	1	0	0	2	6	0	0	1	0.259	6.4	1	0
246	3.55535	5.67	5.33	0.65	1	0	1	0	1	0	0	1	6	0	0	0	0.214	14.4	0	0
246	3.29584	5.67	5.33	0.65	1	0	1	0	1	0	0	1	6	1	0	0	0.19575	14.4	0	0
246	2.56495	5.67	5.33	0.65	1	0	1	0	1	0	0	1	6	0	1	0	0.486	14.4	0	0
246	2.3979	5.67	5.33	0.65	1	0	1	0	1	0	0	1	6	0	0	1	0.295	14.4	0	0
247	4.02535	5	5	0.15	1	0	1	0	1	0	0	2	4	0	0	0	0.214	12.8	0	0
247	3.04452	5	5	0.15	1	0	1	0	1	0	0	2	4	1	0	0	0.19575	12.8	0	0
247	3.49651	5	5	0.15	1	0	1	0	1	0	0	2	4	0	1	0	0.486	12.8	0	0
247	3.09104	5	5	0.15	1	0	1	0	1	0	0	2	4	0	0	1	0.295	12.8	0	0
248	3.97029	6	5.33	1.15	1	0	0	0	1	0	0	2	4	0	0	0	0.572	19.2	0	1
248	4.85981	6	5.33	1.15	1	0	0	0	1	0	0	2	4	1	0	0	0.71075	19.2	0	1
248	2.63906	6	5.33	1.15	1	0	0	0	1	0	0	2	4	0	1	0	0.79025	19.2	0	1
248	2.19722	6	5.33	1.15	1	0	0	0	1	0	0	2	4	0	0	1	0.364	19.2	0	1
249	3.80666	5.33	3.67	0.1	1	0	0	0	1	0	0	2	7	0	0	0	0.27575	15.36	0	0
249	3.3322	5.33	3.67	0.1	1	0	0	0	1	0	0	2	7	1	0	0	0.5155	15.36	0	0
249	2.48491	5.33	3.67	0.1	1	0	0	0	1	0	0	2	7	0	1	0	0.66	15.36	0	0
249	2.70805	5.33	3.67	0.1	1	0	0	0	1	0	0	2	7	0	0	1	0.24025	15.36	0	0
250	3.8712	5	6	0.2	1	0	1	0	1	0	0	1	6	0	0	0	0.486	6.67	0	0
250	4.20469	5	6	0.2	1	0	1	0	1	0	0	1	6	1	0	0	0.19575	6.67	0	0
250	3.52636	5	6	0.2	1	0	1	0	1	0	0	1	6	0	1	0	0.295	6.67	0	0
250	3.68888	5	6	0.2	1	0	1	0	1	0	0	1	6	0	0	1	0.214	6.67	0	0
251	4.2485	3	2.67	0.15	1	0	1	0	1	0	0	2	3	0	0	0	0.214	7.36	0	0
251	4.18965	3	2.67	0.15	1	0	1	0	1	0	0	2	3	1	0	0	0.19575	7.36	0	0
251	3.29584	3	2.67	0.15	1	0	1	0	1	0	0	2	3	0	1	0	0.486	7.36	0	0
251	3.43399	3	2.67	0.15	1	0	1	0	1	0	0	2	3	0	0	1	0.295	7.36	0	0
252	3.71357	6	5.33	0.15	1	0	1	0	1	0	0	2	5	0	0	0	0.135	12.8	0	0
252	3.85015	6	5.33	0.15	1	0	1	0	1	0	0	2	5	1	0	0	0.6535	12.8	0	0
252	3.52636	6	5.33	0.15	1	0	1	0	1	0	0	2	5	0	1	0	0.796	12.8	0	0
252	3.78419	6	5.33	0.15	1	0	1	0	1	0	0	2	5	0	0	1	0.01	12.8	0	0
253	3.58352	6	4.67	0.7	1	0	1	0	1	0	0	1	3	0	0	0	0.135	19.2	0	0
253	2.63906	6	4.67	0.7	1	0	1	0	1	0	0	1	3	1	0	0	0.6535	19.2	0	0
253	3.89182	6	4.67	0.7	1	0	1	0	1	0	0	1	3	0	1	0	0.01	19.2	0	0
253	3.09104	6	4.67	0.7	1	0	1	0	1	0	0	1	3	0	0	1	0.796	19.2	0	0
254	3.8712	3.33	5.33	0.65	1	0	0	0	1	0	0	1	7	0	0	0	0.27575	7.36	0	0
254	3.82864	3.33	5.33	0.65	1	0	0	0	1	0	0	1	7	1	0	0	0.66	7.36	0	0
254	3.2581	3.33	5.33	0.65	1	0	0	0	1	0	0	1	7	0	1	0	0.5155	7.36	0	0
254	3.04452	3.33	5.33	0.65	1	0	0	0	1	0	0	1	7	0	0	1	0.24025	7.36	0	0
255	2.89037	6	3.67	1.05	1	0	0	0	1	0	0	2	7	0	0	0	0.71075	5.68	1	0
255	2.30259	6	3.67	1.05	1	0	0	0	1	0	0	2	7	1	0	0	0.79025	5.68	1	0
255	2.3979	6	3.67	1.05	1	0	0	0	1	0	0	2	7	0	1	0	0.572	5.68	1	0
255	1.94591	6	3.67	1.05	1	0	0	0	1	0	0	2	7	0	0	1	0.364	5.68	1	0
256	3.63759	4	6	0.85	1	0	0	0	1	0	0	2	7	0	0	0	0.7525	19.2	0	0
256	3.13549	4	6	0.85	1	0	0	0	1	0	0	2	7	1	0	0	0.0985	19.2	0	0
256	2.83321	4	6	0.85	1	0	0	0	1	0	0	2	7	0	1	0	0.22875	19.2	0	0
256	2.70805	4	6	0.85	1	0	0	0	1	0	0	2	7	0	0	1	0.9795	19.2	0	0
257	4.54329	4	5.67	0.1	1	0	0	0	1	0	0	2	5	0	0	0	0.22	19.2	0	0
257	3.17805	4	5.67	0.1	1	0	0	0	1	0	0	2	5	1	0	0	0.17575	19.2	0	0
257	3.4012	4	5.67	0.1	1	0	0	0	1	0	0	2	5	0	1	0	0.26	19.2	0	0
257	2.70805	4	5.67	0.1	1	0	0	0	1	0	0	2	5	0	0	1	0.66025	19.2	0	0
258	4.45435	4.33	5.67	0.85	1	0	1	0	1	0	0	1	6	0	0	0	0.7525	6.67	1	0
258	2.19722	4.33	5.67	0.85	1	0	1	0	1	0	0	1	6	1	0	0	0.0985	6.67	1	0
258	2.07944	4.33	5.67	0.85	1	0	1	0	1	0	0	1	6	0	1	0	0.22875	6.67	1	0
258	2.3979	4.33	5.67	0.85	1	0	1	0	1	0	0	1	6	0	0	1	0.9795	6.67	1	0
259	2.56495	5.33	6	0.25	1	0	1	0	1	0	0	2	2	0	0	0	0.9795	6.67	0	0
259	2.94444	5.33	6	0.25	1	0	1	0	1	0	0	2	2	1	0	0	0.22875	6.67	0	0
259	2.70805	5.33	6	0.25	1	0	1	0	1	0	0	2	2	0	1	0	0.0985	6.67	0	0
259	2.48491	5.33	6	0.25	1	0	1	0	1	0	0	2	2	0	0	1	0.7525	6.67	0	0
260	5.00395	4	5	0.1	1	0	1	0	1	0	0	1	6	0	0	0	0.17575	6.67	0	0
260	5.01728	4	5	0.1	1	0	1	0	1	0	0	1	6	1	0	0	0.66025	6.67	0	0
260	4.15888	4	5	0.1	1	0	1	0	1	0	0	1	6	0	1	0	0.22	6.67	0	0
260	4.29046	4	5	0.1	1	0	1	0	1	0	0	1	6	0	0	1	0.26	6.67	0	0
261	2.48491	5	6	0.4	1	0	1	0	1	0	0	2	3	0	0	0	0.796	10.24	1	0
261	3.78419	5	6	0.4	1	0	1	0	1	0	0	2	3	1	0	0	0.6535	10.24	1	0
261	3.3673	5	6	0.4	1	0	1	0	1	0	0	2	3	0	1	0	0.01	10.24	1	0
261	3.2581	5	6	0.4	1	0	1	0	1	0	0	2	3	0	0	1	0.135	10.24	1	0
262	2.3979	5.33	4.67	0.3	1	0	1	0	1	0	0	2	6	0	0	0	0.9795	6.67	0	0
262	2.83321	5.33	4.67	0.3	1	0	1	0	1	0	0	2	6	1	0	0	0.7525	6.67	0	0
262	1.79176	5.33	4.67	0.3	1	0	1	0	1	0	0	2	6	0	1	0	0.0985	6.67	0	0
262	2.07944	5.33	4.67	0.3	1	0	1	0	1	0	0	2	6	0	0	1	0.22875	6.67	0	0
263	3.43399	4.33	4	0.05	1	0	0	0	1	0	0	1	5	0	0	0	0.24025	16	0	0
263	3.46574	4.33	4	0.05	1	0	0	0	1	0	0	1	5	1	0	0	0.27575	16	0	0
263	3.43399	4.33	4	0.05	1	0	0	0	1	0	0	1	5	0	1	0	0.66	16	0	0
263	2.99573	4.33	4	0.05	1	0	0	0	1	0	0	1	5	0	0	1	0.5155	16	0	0
264	3.4012	4.67	4	0.15	1	0	1	0	1	0	0	2	4	0	0	0	0.24025	10.24	0	0
264	2.70805	4.67	4	0.15	1	0	1	0	1	0	0	2	4	1	0	0	0.5155	10.24	0	0
264	2.48491	4.67	4	0.15	1	0	1	0	1	0	0	2	4	0	1	0	0.27575	10.24	0	0
264	2.3979	4.67	4	0.15	1	0	1	0	1	0	0	2	4	0	0	1	0.66	10.24	0	0
265	4.93447	4.33	6.33	0.15	1	0	1	0	1	0	0	2	6	0	0	0	0.26	6.67	0	1
265	4.40672	4.33	6.33	0.15	1	0	1	0	1	0	0	2	6	1	0	0	0.17575	6.67	0	1
265	5.16479	4.33	6.33	0.15	1	0	1	0	1	0	0	2	6	0	1	0	0.66025	6.67	0	1
265	3.63759	4.33	6.33	0.15	1	0	1	0	1	0	0	2	6	0	0	1	0.22	6.67	0	1
266	1.09861	5.67	2.67	0.05	1	0	1	0	1	0	0	1	4	0	0	0	0.364	6.67	0	1
266	1.38629	5.67	2.67	0.05	1	0	1	0	1	0	0	1	4	1	0	0	0.79025	6.67	0	1
266	1.60944	5.67	2.67	0.05	1	0	1	0	1	0	0	1	4	0	1	0	0.71075	6.67	0	1
266	1.38629	5.67	2.67	0.05	1	0	1	0	1	0	0	1	4	0	0	1	0.572	6.67	0	1
267	3.52636	5.67	4.67	1	1	0	1	0	1	0	0	2	1	0	0	0	0.79025	15.36	0	0
267	3.91202	5.67	4.67	1	1	0	1	0	1	0	0	2	1	1	0	0	0.364	15.36	0	0
267	2.83321	5.67	4.67	1	1	0	1	0	1	0	0	2	1	0	1	0	0.572	15.36	0	0
267	2.83321	5.67	4.67	1	1	0	1	0	1	0	0	2	1	0	0	1	0.71075	15.36	0	0
268	4.31749	2.67	5.67	0.5	1	0	0	0	1	0	0	1	7	0	0	0	0.572	6.67	0	0
268	3.71357	2.67	5.67	0.5	1	0	0	0	1	0	0	1	7	1	0	0	0.71075	6.67	0	0
268	3.09104	2.67	5.67	0.5	1	0	0	0	1	0	0	1	7	0	1	0	0.364	6.67	0	0
268	2.94444	2.67	5.67	0.5	1	0	0	0	1	0	0	1	7	0	0	1	0.79025	6.67	0	0
269	3.3673	4.33	7	0.25	1	0	1	0	1	0	0	1	7	0	0	0	0.572	6.67	0	0
269	3.66356	4.33	7	0.25	1	0	1	0	1	0	0	1	7	1	0	0	0.71075	6.67	0	0
269	3.68888	4.33	7	0.25	1	0	1	0	1	0	0	1	7	0	1	0	0.79025	6.67	0	0
269	2.70805	4.33	7	0.25	1	0	1	0	1	0	0	1	7	0	0	1	0.364	6.67	0	0
270	4.17439	5	4.33	0.55	1	0	0	0	1	0	0	1	4	0	0	0	0.27575	19.2	0	0
270	3.93183	5	4.33	0.55	1	0	0	0	1	0	0	1	4	1	0	0	0.24025	19.2	0	0
270	3.49651	5	4.33	0.55	1	0	0	0	1	0	0	1	4	0	1	0	0.5155	19.2	0	0
270	2.77259	5	4.33	0.55	1	0	0	0	1	0	0	1	4	0	0	1	0.66	19.2	0	0
271	3.91202	4.33	5.33	0.15	1	0	1	0	1	0	0	2	7	0	0	0	0.295	6.67	0	0
271	3.3673	4.33	5.33	0.15	1	0	1	0	1	0	0	2	7	1	0	0	0.486	6.67	0	0
271	3.13549	4.33	5.33	0.15	1	0	1	0	1	0	0	2	7	0	1	0	0.19575	6.67	0	0
271	3.52636	4.33	5.33	0.15	1	0	1	0	1	0	0	2	7	0	0	1	0.214	6.67	0	0
272	3.73767	2.33	5.33	0.15	1	0	1	0	1	0	0	1	5	0	0	0	0.19575	16.7	0	0
272	3.43399	2.33	5.33	0.15	1	0	1	0	1	0	0	1	5	1	0	0	0.486	16.7	0	0
272	2.48491	2.33	5.33	0.15	1	0	1	0	1	0	0	1	5	0	1	0	0.295	16.7	0	0
272	2.89037	2.33	5.33	0.15	1	0	1	0	1	0	0	1	5	0	0	1	0.214	16.7	0	0
273	4.00733	5.33	3.67	0.75	1	0	1	0	1	0	0	2	2	0	0	0	0.71075	10.24	0	1
273	2.63906	5.33	3.67	0.75	1	0	1	0	1	0	0	2	2	1	0	0	0.364	10.24	0	1
273	2.3979	5.33	3.67	0.75	1	0	1	0	1	0	0	2	2	0	1	0	0.79025	10.24	0	1
273	2.63906	5.33	3.67	0.75	1	0	1	0	1	0	0	2	2	0	0	1	0.572	10.24	0	1
274	3.49651	4.33	5.67	0.5	1	0	1	0	1	0	0	2	5	0	0	0	0.19575	6.67	0	0
274	3.63759	4.33	5.67	0.5	1	0	1	0	1	0	0	2	5	1	0	0	0.214	6.67	0	0
274	2.19722	4.33	5.67	0.5	1	0	1	0	1	0	0	2	5	0	1	0	0.486	6.67	0	0
274	2.30259	4.33	5.67	0.5	1	0	1	0	1	0	0	2	5	0	0	1	0.295	6.67	0	0
275	3.82864	4	4.67	0.45	1	0	0	0	1	0	0	2	4	0	0	0	0.26	19.2	0	0
275	2.30259	4	4.67	0.45	1	0	0	0	1	0	0	2	4	1	0	0	0.22	19.2	0	0
275	1.94591	4	4.67	0.45	1	0	0	0	1	0	0	2	4	0	1	0	0.17575	19.2	0	0
275	2.19722	4	4.67	0.45	1	0	0	0	1	0	0	2	4	0	0	1	0.66025	19.2	0	0
276	3.21888	4.67	4.67	1.2	1	0	1	0	1	0	0	1	2	0	0	0	0.22875	6.4	0	0
276	2.70805	4.67	4.67	1.2	1	0	1	0	1	0	0	1	2	1	0	0	0.0985	6.4	0	0
276	2.3979	4.67	4.67	1.2	1	0	1	0	1	0	0	1	2	0	1	0	0.9795	6.4	0	0
276	2.19722	4.67	4.67	1.2	1	0	1	0	1	0	0	1	2	0	0	1	0.7525	6.4	0	0
277	3.46574	6	3.67	1.25	1	0	1	0	1	0	0	2	7	0	0	0	0.19575	7.36	0	0
277	3.29584	6	3.67	1.25	1	0	1	0	1	0	0	2	7	1	0	0	0.486	7.36	0	0
277	3.61092	6	3.67	1.25	1	0	1	0	1	0	0	2	7	0	1	0	0.214	7.36	0	0
277	3.68888	6	3.67	1.25	1	0	1	0	1	0	0	2	7	0	0	1	0.295	7.36	0	0
278	4.27667	2.67	6	1.25	1	0	0	0	1	0	0	1	4	0	0	0	0.796	12.8	0	0
278	3.95124	2.67	6	1.25	1	0	0	0	1	0	0	1	4	1	0	0	0.6535	12.8	0	0
278	3.78419	2.67	6	1.25	1	0	0	0	1	0	0	1	4	0	1	0	0.135	12.8	0	0
278	3.80666	2.67	6	1.25	1	0	0	0	1	0	0	1	4	0	0	1	0.01	12.8	0	0
279	3.43399	5.33	4.67	0.05	1	0	0	0	1	0	0	1	7	0	0	0	0.22875	7.4	0	0
279	3.61092	5.33	4.67	0.05	1	0	0	0	1	0	0	1	7	1	0	0	0.0985	7.4	0	0
279	1.94591	5.33	4.67	0.05	1	0	0	0	1	0	0	1	7	0	1	0	0.9795	7.4	0	0
279	2.70805	5.33	4.67	0.05	1	0	0	0	1	0	0	1	7	0	0	1	0.7525	7.4	0	0
280	3.73767	4.67	4.33	0.3	1	0	1	0	1	0	0	2	7	0	0	0	0.24025	6.67	0	0
280	3.61092	4.67	4.33	0.3	1	0	1	0	1	0	0	2	7	1	0	0	0.27575	6.67	0	0
280	2.83321	4.67	4.33	0.3	1	0	1	0	1	0	0	2	7	0	1	0	0.66	6.67	0	0
280	3.55535	4.67	4.33	0.3	1	0	1	0	1	0	0	2	7	0	0	1	0.5155	6.67	0	0
281	3.7612	6.67	6	0.05	1	0	1	0	1	0	0	1	7	0	0	0	0.66	13.01	0	0
281	1.60944	6.67	6	0.05	1	0	1	0	1	0	0	1	7	1	0	0	0.5155	13.01	0	0
281	1.38629	6.67	6	0.05	1	0	1	0	1	0	0	1	7	0	1	0	0.24025	13.01	0	0
281	1.09861	6.67	6	0.05	1	0	1	0	1	0	0	1	7	0	0	1	0.27575	13.01	0	0
282	3.63759	6.33	4.33	0.4	1	0	1	0	1	0	0	2	6	0	0	0	0.486	6.67	0	0
282	3.21888	6.33	4.33	0.4	1	0	1	0	1	0	0	2	6	1	0	0	0.214	6.67	0	0
282	3.2581	6.33	4.33	0.4	1	0	1	0	1	0	0	2	6	0	1	0	0.295	6.67	0	0
282	3.13549	6.33	4.33	0.4	1	0	1	0	1	0	0	2	6	0	0	1	0.19575	6.67	0	0
283	3.52636	7	5	0.15	1	0	1	0	1	0	0	2	4	0	0	0	0.0985	19.2	0	0
283	2.63906	7	5	0.15	1	0	1	0	1	0	0	2	4	1	0	0	0.7525	19.2	0	0
283	0.693147	7	5	0.15	1	0	1	0	1	0	0	2	4	0	1	0	0.9795	19.2	0	0
283	0	7	5	0.15	1	0	1	0	1	0	0	2	4	0	0	1	0.22875	19.2	0	0
284	3.63759	6	5.33	0.3	1	0	1	0	1	0	0	2	7	0	0	0	0.364	6.67	0	0
284	3.80666	6	5.33	0.3	1	0	1	0	1	0	0	2	7	1	0	0	0.71075	6.67	0	0
284	2.99573	6	5.33	0.3	1	0	1	0	1	0	0	2	7	0	1	0	0.572	6.67	0	0
284	2.56495	6	5.33	0.3	1	0	1	0	1	0	0	2	7	0	0	1	0.79025	6.67	0	0
285	3.71357	4.67	6.67	1.4	1	0	1	0	1	0	0	1	6	0	0	0	0.26	13.66	0	0
285	3.13549	4.67	6.67	1.4	1	0	1	0	1	0	0	1	6	1	0	0	0.17575	13.66	0	0
285	2.99573	4.67	6.67	1.4	1	0	1	0	1	0	0	1	6	0	1	0	0.22	13.66	0	0
285	3.17805	4.67	6.67	1.4	1	0	1	0	1	0	0	1	6	0	0	1	0.66025	13.66	0	0
286	4.06044	5.33	5.67	0.4	1	0	1	0	1	0	0	1	5	0	0	0	0.66025	5.68	0	0
286	3.43399	5.33	5.67	0.4	1	0	1	0	1	0	0	1	5	1	0	0	0.26	5.68	0	0
286	3.2581	5.33	5.67	0.4	1	0	1	0	1	0	0	1	5	0	1	0	0.22	5.68	0	0
286	3.43399	5.33	5.67	0.4	1	0	1	0	1	0	0	1	5	0	0	1	0.17575	5.68	0	0
287	3.46574	3	2.67	0.2	1	0	1	0	1	0	0	2	7	0	0	0	0.01	19.2	1	0
287	3.3322	3	2.67	0.2	1	0	1	0	1	0	0	2	7	1	0	0	0.135	19.2	1	0
287	2.83321	3	2.67	0.2	1	0	1	0	1	0	0	2	7	0	1	0	0.6535	19.2	1	0
287	2.56495	3	2.67	0.2	1	0	1	0	1	0	0	2	7	0	0	1	0.796	19.2	1	0
288	4.17439	3.33	5	0.55	1	0	1	0	1	0	0	1	6	0	0	0	0.9795	19.2	0	0
288	3.2581	3.33	5	0.55	1	0	1	0	1	0	0	1	6	1	0	0	0.0985	19.2	0	0
288	2.3979	3.33	5	0.55	1	0	1	0	1	0	0	1	6	0	1	0	0.7525	19.2	0	0
288	2.83321	3.33	5	0.55	1	0	1	0	1	0	0	1	6	0	0	1	0.22875	19.2	0	0
289	3.80666	6	4.67	0.15	1	0	1	0	1	0	0	1	6	0	0	0	0.22875	13.66	0	0
289	2.99573	6	4.67	0.15	1	0	1	0	1	0	0	1	6	1	0	0	0.0985	13.66	0	0
289	2.63906	6	4.67	0.15	1	0	1	0	1	0	0	1	6	0	1	0	0.9795	13.66	0	0
289	2.63906	6	4.67	0.15	1	0	1	0	1	0	0	1	6	0	0	1	0.7525	13.66	0	0
290	1.60944	4.67	5.67	0.4	1	0	0	0	1	0	0	1	6	0	0	0	0.9795	14.4	1	0
290	1.60944	4.67	5.67	0.4	1	0	0	0	1	0	0	1	6	1	0	0	0.7525	14.4	1	0
290	1.38629	4.67	5.67	0.4	1	0	0	0	1	0	0	1	6	0	1	0	0.0985	14.4	1	0
290	0.693147	4.67	5.67	0.4	1	0	0	0	1	0	0	1	6	0	0	1	0.22875	14.4	1	0
291	3.68888	5	4.67	0.45	1	0	1	0	1	0	0	2	5	0	0	0	0.22	5.68	0	0
291	3.4012	5	4.67	0.45	1	0	1	0	1	0	0	2	5	1	0	0	0.66025	5.68	0	0
291	4.33073	5	4.67	0.45	1	0	1	0	1	0	0	2	5	0	1	0	0.17575	5.68	0	0
291	2.63906	5	4.67	0.45	1	0	1	0	1	0	0	2	5	0	0	1	0.26	5.68	0	0
292	3.66356	5.67	5.33	1.1	1	0	0	0	1	0	0	1	6	0	0	0	0.5155	12.8	0	0
292	2.83321	5.67	5.33	1.1	1	0	0	0	1	0	0	1	6	1	0	0	0.66	12.8	0	0
292	2.3979	5.67	5.33	1.1	1	0	0	0	1	0	0	1	6	0	1	0	0.27575	12.8	0	0
292	2.3979	5.67	5.33	1.1	1	0	0	0	1	0	0	1	6	0	0	1	0.24025	12.8	0	0
293	4.00733	6	5	0.15	1	0	1	0	1	0	0	2	6	0	0	0	0.7525	16.8	1	0
293	2.83321	6	5	0.15	1	0	1	0	1	0	0	2	6	1	0	0	0.22875	16.8	1	0
293	2.3979	6	5	0.15	1	0	1	0	1	0	0	2	6	0	1	0	0.9795	16.8	1	0
293	3.17805	6	5	0.15	1	0	1	0	1	0	0	2	6	0	0	1	0.0985	16.8	1	0
294	3.4012	3	2.67	1.1	1	0	0	0	1	0	0	1	7	0	0	0	0.295	5.68	0	0
294	2.63906	3	2.67	1.1	1	0	0	0	1	0	0	1	7	1	0	0	0.486	5.68	0	0
294	1.94591	3	2.67	1.1	1	0	0	0	1	0	0	1	7	0	1	0	0.214	5.68	0	0
294	1.79176	3	2.67	1.1	1	0	0	0	1	0	0	1	7	0	0	1	0.19575	5.68	0	0
295	3.13549	6.33	6	0.3	1	0	1	0	1	0	0	2	6	0	0	0	0.135	6.67	0	0
295	1.94591	6.33	6	0.3	1	0	1	0	1	0	0	2	6	1	0	0	0.796	6.67	0	0
295	2.77259	6.33	6	0.3	1	0	1	0	1	0	0	2	6	0	1	0	0.01	6.67	0	0
295	2.07944	6.33	6	0.3	1	0	1	0	1	0	0	2	6	0	0	1	0.6535	6.67	0	0
296	1.94591	5	4.67	0.6	1	0	0	0	1	0	0	2	7	0	0	0	0.26	6.67	0	0
296	2.63906	5	4.67	0.6	1	0	0	0	1	0	0	2	7	1	0	0	0.22	6.67	0	0
296	2.48491	5	4.67	0.6	1	0	0	0	1	0	0	2	7	0	1	0	0.17575	6.67	0	0
296	1.79176	5	4.67	0.6	1	0	0	0	1	0	0	2	7	0	0	1	0.66025	6.67	0	0
297	2.70805	6.33	5.67	0.45	1	0	0	0	1	0	0	1	5	0	0	0	0.214	19.2	0	0
297	4.07754	6.33	5.67	0.45	1	0	0	0	1	0	0	1	5	1	0	0	0.295	19.2	0	0
297	2.3979	6.33	5.67	0.45	1	0	0	0	1	0	0	1	5	0	1	0	0.486	19.2	0	0
297	1.79176	6.33	5.67	0.45	1	0	0	0	1	0	0	1	5	0	0	1	0.19575	19.2	0	0
298	4.06044	4	4.67	0	1	0	1	0	1	0	0	1	7	0	0	0	0.66	6.67	0	0
298	3.68888	4	4.67	0	1	0	1	0	1	0	0	1	7	1	0	0	0.27575	6.67	0	0
298	3.63759	4	4.67	0	1	0	1	0	1	0	0	1	7	0	1	0	0.24025	6.67	0	0
298	3.17805	4	4.67	0	1	0	1	0	1	0	0	1	7	0	0	1	0.5155	6.67	0	0
299	2.83321	6	5	0.65	1	0	1	0	1	0	0	1	7	0	0	0	0.796	19.2	0	0
299	2.3979	6	5	0.65	1	0	1	0	1	0	0	1	7	1	0	0	0.135	19.2	0	0
299	1.60944	6	5	0.65	1	0	1	0	1	0	0	1	7	0	1	0	0.01	19.2	0	0
299	1.94591	6	5	0.65	1	0	1	0	1	0	0	1	7	0	0	1	0.6535	19.2	0	0
300	3.85015	5.33	7	1.25	1	0	0	0	1	0	0	1	7	0	0	0	0.01	16	0	0
300	3.21888	5.33	7	1.25	1	0	0	0	1	0	0	1	7	1	0	0	0.6535	16	0	0
300	2.3979	5.33	7	1.25	1	0	0	0	1	0	0	1	7	0	1	0	0.796	16	0	0
300	3.46574	5.33	7	1.25	1	0	0	0	1	0	0	1	7	0	0	1	0.135	16	0	0
301	3.91202	5	4.67	0.95	1	0	0	0	1	0	0	2	7	0	0	0	0.17575	6.67	0	0
301	3.89182	5	4.67	0.95	1	0	0	0	1	0	0	2	7	1	0	0	0.26	6.67	0	0
301	2.89037	5	4.67	0.95	1	0	0	0	1	0	0	2	7	0	1	0	0.22	6.67	0	0
301	2.94444	5	4.67	0.95	1	0	0	0	1	0	0	2	7	0	0	1	0.66025	6.67	0	0
302	2.07944	3.33	6.33	0.8	1	0	0	0	1	0	0	1	6	0	0	0	0.66	30.72	0	0
302	3.29584	3.33	6.33	0.8	1	0	0	0	1	0	0	1	6	1	0	0	0.24025	30.72	0	0
302	3.17805	3.33	6.33	0.8	1	0	0	0	1	0	0	1	6	0	1	0	0.27575	30.72	0	0
302	2.56495	3.33	6.33	0.8	1	0	0	0	1	0	0	1	6	0	0	1	0.5155	30.72	0	0
303	3.85015	5.33	6.67	0.9	1	0	0	0	1	0	0	1	7	0	0	0	0.24025	25.6	0	0
303	3.46574	5.33	6.67	0.9	1	0	0	0	1	0	0	1	7	1	0	0	0.5155	25.6	0	0
303	2.63906	5.33	6.67	0.9	1	0	0	0	1	0	0	1	7	0	1	0	0.27575	25.6	0	0
303	3.61092	5.33	6.67	0.9	1	0	0	0	1	0	0	1	7	0	0	1	0.66	25.6	0	0
304	3.93183	4.67	5	0.05	1	0	1	0	1	0	0	2	6	0	0	0	0.214	6.4	0	0
304	2.99573	4.67	5	0.05	1	0	1	0	1	0	0	2	6	1	0	0	0.486	6.4	0	0
304	2.48491	4.67	5	0.05	1	0	1	0	1	0	0	2	6	0	1	0	0.19575	6.4	0	0
304	2.63906	4.67	5	0.05	1	0	1	0	1	0	0	2	6	0	0	1	0.295	6.4	0	0
305	4.48864	4	5.67	0.95	1	0	0	0	1	0	0	1	6	0	0	0	0.66	13.68	0	0
305	3.04452	4	5.67	0.95	1	0	0	0	1	0	0	1	6	1	0	0	0.27575	13.68	0	0
305	2.99573	4	5.67	0.95	1	0	0	0	1	0	0	1	6	0	1	0	0.5155	13.68	0	0
305	2.77259	4	5.67	0.95	1	0	0	0	1	0	0	1	6	0	0	1	0.24025	13.68	0	0
306	2.48491	6.67	6.33	0.35	1	0	1	0	1	0	0	1	6	0	0	0	0.5155	8.12	0	0
306	3.8712	6.67	6.33	0.35	1	0	1	0	1	0	0	1	6	1	0	0	0.66	8.12	0	0
306	3.29584	6.67	6.33	0.35	1	0	1	0	1	0	0	1	6	0	1	0	0.27575	8.12	0	0
306	2.30259	6.67	6.33	0.35	1	0	1	0	1	0	0	1	6	0	0	1	0.24025	8.12	0	0
307	3.66356	1	5.67	0.05	1	0	1	0	1	0	0	2	7	0	0	0	0.5155	8.12	0	0
307	3.3673	1	5.67	0.05	1	0	1	0	1	0	0	2	7	1	0	0	0.27575	8.12	0	0
307	4.18965	1	5.67	0.05	1	0	1	0	1	0	0	2	7	0	1	0	0.24025	8.12	0	0
307	2.63906	1	5.67	0.05	1	0	1	0	1	0	0	2	7	0	0	1	0.66	8.12	0	0
308	3.4012	4.33	5	0.75	1	0	0	0	1	0	0	2	6	0	0	0	0.22875	6.67	0	0
308	2.94444	4.33	5	0.75	1	0	0	0	1	0	0	2	6	1	0	0	0.0985	6.67	0	0
308	2.94444	4.33	5	0.75	1	0	0	0	1	0	0	2	6	0	1	0	0.7525	6.67	0	0
308	2.07944	4.33	5	0.75	1	0	0	0	1	0	0	2	6	0	0	1	0.9795	6.67	0	0
309	2.89037	5	5.33	0.3	1	0	0	0	1	0	0	1	2	0	0	0	0.9795	15.24	0	0
309	1.94591	5	5.33	0.3	1	0	0	0	1	0	0	1	2	1	0	0	0.7525	15.24	0	0
309	0.693147	5	5.33	0.3	1	0	0	0	1	0	0	1	2	0	1	0	0.22875	15.24	0	0
309	0	5	5.33	0.3	1	0	0	0	1	0	0	1	2	0	0	1	0.0985	15.24	0	0
310	3.13549	3.33	4.67	0.2	1	0	1	0	1	0	0	1	5	0	0	0	0.27575	6.4	0	1
310	2.07944	3.33	4.67	0.2	1	0	1	0	1	0	0	1	5	1	0	0	0.24025	6.4	0	1
310	0.693147	3.33	4.67	0.2	1	0	1	0	1	0	0	1	5	0	1	0	0.66	6.4	0	1
310	1.09861	3.33	4.67	0.2	1	0	1	0	1	0	0	1	5	0	0	1	0.5155	6.4	0	1
311	3.97029	5.33	5	0.95	1	0	0	0	1	0	0	1	6	0	0	0	0.9795	19.2	0	0
311	3.21888	5.33	5	0.95	1	0	0	0	1	0	0	1	6	1	0	0	0.7525	19.2	0	0
311	3.43399	5.33	5	0.95	1	0	0	0	1	0	0	1	6	0	1	0	0.22875	19.2	0	0
311	1.60944	5.33	5	0.95	1	0	0	0	1	0	0	1	6	0	0	1	0.0985	19.2	0	0
312	3.73767	5	4	0.45	1	0	0	0	1	0	0	1	6	0	0	0	0.26	14.4	0	0
312	2.19722	5	4	0.45	1	0	0	0	1	0	0	1	6	1	0	0	0.66025	14.4	0	0
312	2.19722	5	4	0.45	1	0	0	0	1	0	0	1	6	0	1	0	0.22	14.4	0	0
312	2.19722	5	4	0.45	1	0	0	0	1	0	0	1	6	0	0	1	0.17575	14.4	0	0
313	2.19722	3.33	2.67	0.55	1	0	0	0	1	0	0	2	7	0	0	0	0.796	6.67	1	0
313	2.30259	3.33	2.67	0.55	1	0	0	0	1	0	0	2	7	1	0	0	0.01	6.67	1	0
313	1.79176	3.33	2.67	0.55	1	0	0	0	1	0	0	2	7	0	1	0	0.6535	6.67	1	0
313	1.38629	3.33	2.67	0.55	1	0	0	0	1	0	0	2	7	0	0	1	0.135	6.67	1	0
314	2.99573	4.33	4.67	0.65	1	0	0	0	1	0	0	2	2	0	0	0	0.796	7.36	1	0
314	2.30259	4.33	4.67	0.65	1	0	0	0	1	0	0	2	2	1	0	0	0.135	7.36	1	0
314	1.79176	4.33	4.67	0.65	1	0	0	0	1	0	0	2	2	0	1	0	0.01	7.36	1	0
314	2.07944	4.33	4.67	0.65	1	0	0	0	1	0	0	2	2	0	0	1	0.6535	7.36	1	0
315	3.7612	4.67	3.67	0.4	1	0	0	0	1	0	0	2	7	0	0	0	0.26	16	0	0
315	3.04452	4.67	3.67	0.4	1	0	0	0	1	0	0	2	7	1	0	0	0.22	16	0	0
315	2.56495	4.67	3.67	0.4	1	0	0	0	1	0	0	2	7	0	1	0	0.66025	16	0	0
315	2.77259	4.67	3.67	0.4	1	0	0	0	1	0	0	2	7	0	0	1	0.17575	16	0	0
316	3.66356	2.67	3.33	0.35	1	0	0	0	1	0	0	1	7	0	0	0	0.796	10.24	1	0
316	1.94591	2.67	3.33	0.35	1	0	0	0	1	0	0	1	7	1	0	0	0.01	10.24	1	0
316	1.38629	2.67	3.33	0.35	1	0	0	0	1	0	0	1	7	0	1	0	0.6535	10.24	1	0
316	1.79176	2.67	3.33	0.35	1	0	0	0	1	0	0	1	7	0	0	1	0.135	10.24	1	0
317	3.04452	4.67	4	0.1	1	0	1	0	1	0	0	2	6	0	0	0	0.7525	19.59	0	0
317	2.19722	4.67	4	0.1	1	0	1	0	1	0	0	2	6	1	0	0	0.9795	19.59	0	0
317	2.3979	4.67	4	0.1	1	0	1	0	1	0	0	2	6	0	1	0	0.22875	19.59	0	0
317	1.09861	4.67	4	0.1	1	0	1	0	1	0	0	2	6	0	0	1	0.0985	19.59	0	0
318	3.46574	5	6.33	0.85	1	0	0	0	1	0	0	1	6	0	0	0	0.6535	25.6	0	0
318	3.09104	5	6.33	0.85	1	0	0	0	1	0	0	1	6	1	0	0	0.01	25.6	0	0
318	2.83321	5	6.33	0.85	1	0	0	0	1	0	0	1	6	0	1	0	0.796	25.6	0	0
318	2.48491	5	6.33	0.85	1	0	0	0	1	0	0	1	6	0	0	1	0.135	25.6	0	0
319	4.04305	5	4.67	1.25	1	0	0	0	1	0	0	1	5	0	0	0	0.6535	6.4	0	0
319	3.71357	5	4.67	1.25	1	0	0	0	1	0	0	1	5	1	0	0	0.01	6.4	0	0
319	3.09104	5	4.67	1.25	1	0	0	0	1	0	0	1	5	0	1	0	0.135	6.4	0	0
319	2.83321	5	4.67	1.25	1	0	0	0	1	0	0	1	5	0	0	1	0.796	6.4	0	0
320	4.34381	4.67	5.33	0.45	1	0	0	0	1	0	0	2	7	0	0	0	0.486	19.2	0	0
320	3.3673	4.67	5.33	0.45	1	0	0	0	1	0	0	2	7	1	0	0	0.19575	19.2	0	0
320	3.63759	4.67	5.33	0.45	1	0	0	0	1	0	0	2	7	0	1	0	0.214	19.2	0	0
320	3.4012	4.67	5.33	0.45	1	0	0	0	1	0	0	2	7	0	0	1	0.295	19.2	0	0
321	3.58352	5.67	5.33	0.9	1	0	0	0	1	0	0	1	7	0	0	0	0.71075	19.2	0	0
321	3.2581	5.67	5.33	0.9	1	0	0	0	1	0	0	1	7	1	0	0	0.364	19.2	0	0
321	2.94444	5.67	5.33	0.9	1	0	0	0	1	0	0	1	7	0	1	0	0.572	19.2	0	0
321	2.83321	5.67	5.33	0.9	1	0	0	0	1	0	0	1	7	0	0	1	0.79025	19.2	0	0
322	3.49651	5.67	5.67	0.25	1	0	1	0	1	0	0	1	7	0	0	0	0.486	6.4	0	0
322	2.63906	5.67	5.67	0.25	1	0	1	0	1	0	0	1	7	1	0	0	0.214	6.4	0	0
322	2.77259	5.67	5.67	0.25	1	0	1	0	1	0	0	1	7	0	1	0	0.295	6.4	0	0
322	3.21888	5.67	5.67	0.25	1	0	1	0	1	0	0	1	7	0	0	1	0.19575	6.4	0	0
323	2.94444	4.33	4	0.1	1	0	0	0	1	0	0	2	2	0	0	0	0.17575	6.67	0	0
323	1.79176	4.33	4	0.1	1	0	0	0	1	0	0	2	2	1	0	0	0.22	6.67	0	0
323	1.09861	4.33	4	0.1	1	0	0	0	1	0	0	2	2	0	1	0	0.26	6.67	0	0
323	0	4.33	4	0.1	1	0	0	0	1	0	0	2	2	0	0	1	0.66025	6.67	0	0
324	3.29584	1.67	6	0.25	1	0	1	0	1	0	0	2	5	0	0	0	0.135	6.67	1	0
324	2.56495	1.67	6	0.25	1	0	1	0	1	0	0	2	5	1	0	0	0.796	6.67	1	0
324	2.19722	1.67	6	0.25	1	0	1	0	1	0	0	2	5	0	1	0	0.6535	6.67	1	0
324	2.77259	1.67	6	0.25	1	0	1	0	1	0	0	2	5	0	0	1	0.01	6.67	1	0
325	3.80666	5.33	5	0	1	0	1	0	1	0	0	1	6	0	0	0	0.7525	7.4	0	0
325	4.12713	5.33	5	0	1	0	1	0	1	0	0	1	6	1	0	0	0.0985	7.4	0	0
325	3.29584	5.33	5	0	1	0	1	0	1	0	0	1	6	0	1	0	0.22875	7.4	0	0
325	3.17805	5.33	5	0	1	0	1	0	1	0	0	1	6	0	0	1	0.9795	7.4	0	0
326	4.56435	4	4.67	1.1	1	0	1	0	1	0	0	1	7	0	0	0	0.66025	8.12	0	0
326	3.71357	4	4.67	1.1	1	0	1	0	1	0	0	1	7	1	0	0	0.26	8.12	0	0
326	3.80666	4	4.67	1.1	1	0	1	0	1	0	0	1	7	0	1	0	0.22	8.12	0	0
326	2.83321	4	4.67	1.1	1	0	1	0	1	0	0	1	7	0	0	1	0.17575	8.12	0	0
327	2.63906	4.67	4.33	1.1	1	0	0	0	1	0	0	1	6	0	0	0	0.295	6.67	0	0
327	4.04305	4.67	4.33	1.1	1	0	0	0	1	0	0	1	6	1	0	0	0.214	6.67	0	0
327	3.49651	4.67	4.33	1.1	1	0	0	0	1	0	0	1	6	0	1	0	0.19575	6.67	0	0
327	3.4012	4.67	4.33	1.1	1	0	0	0	1	0	0	1	6	0	0	1	0.486	6.67	0	0
328	3.71357	5.33	6	0.25	1	0	0	0	1	0	0	1	6	0	0	0	0.22875	19.2	0	0
328	2.99573	5.33	6	0.25	1	0	0	0	1	0	0	1	6	1	0	0	0.0985	19.2	0	0
328	3.17805	5.33	6	0.25	1	0	0	0	1	0	0	1	6	0	1	0	0.9795	19.2	0	0
328	2.94444	5.33	6	0.25	1	0	0	0	1	0	0	1	6	0	0	1	0.7525	19.2	0	0
329	4.26268	4	4.33	0.35	1	0	0	0	1	0	0	2	7	0	0	0	0.66	8.12	0	0
329	3.68888	4	4.33	0.35	1	0	0	0	1	0	0	2	7	1	0	0	0.27575	8.12	0	0
329	3.63759	4	4.33	0.35	1	0	0	0	1	0	0	2	7	0	1	0	0.5155	8.12	0	0
329	3.4012	4	4.33	0.35	1	0	0	0	1	0	0	2	7	0	0	1	0.24025	8.12	0	0
330	3.85015	3.33	6	1.25	1	0	1	0	1	0	0	2	4	0	0	0	0.9635	12.8	0	1
330	3.63759	3.33	6	1.25	1	0	1	0	1	0	0	2	4	1	0	0	0.276	12.8	0	1
330	4.49981	3.33	6	1.25	1	0	1	0	1	0	0	2	4	0	1	0	0.091	12.8	0	1
330	4.7362	3.33	6	1.25	1	0	1	0	1	0	0	2	4	0	0	1	0.345	12.8	0	1
331	3.29584	5.33	3	0.4	1	0	0	0	1	0	0	1	5	0	0	0	0.01375	12.8	0	0
331	3.29584	5.33	3	0.4	1	0	0	0	1	0	0	1	5	1	0	0	1.155	12.8	0	0
331	2.94444	5.33	3	0.4	1	0	0	0	1	0	0	1	5	0	1	0	0.1	12.8	0	0
331	2.56495	5.33	3	0.4	1	0	0	0	1	0	0	1	5	0	0	1	0.587	12.8	0	0
332	3.58352	3.67	5	1.1	1	0	1	0	1	0	0	2	7	0	0	0	0.276	14.55	0	0
332	3.49651	3.67	5	1.1	1	0	1	0	1	0	0	2	7	1	0	0	0.9635	14.55	0	0
332	2.83321	3.67	5	1.1	1	0	1	0	1	0	0	2	7	0	1	0	0.345	14.55	0	0
332	3.52636	3.67	5	1.1	1	0	1	0	1	0	0	2	7	0	0	1	0.091	14.55	0	0
333	3.55535	5.33	4.67	0.5	1	0	0	0	1	0	0	1	3	0	0	0	1.09725	12.8	0	0
333	3.29584	5.33	4.67	0.5	1	0	0	0	1	0	0	1	3	1	0	0	0.73425	12.8	0	0
333	2.3979	5.33	4.67	0.5	1	0	0	0	1	0	0	1	3	0	1	0	0.2615	12.8	0	0
333	2.70805	5.33	4.67	0.5	1	0	0	0	1	0	0	1	3	0	0	1	1.29575	12.8	0	0
334	3.91202	2	5.67	0.05	1	0	0	0	1	0	0	2	6	0	0	0	0.757	12.8	0	0
334	2.83321	2	5.67	0.05	1	0	0	0	1	0	0	2	6	1	0	0	1.126	12.8	0	0
334	2.94444	2	5.67	0.05	1	0	0	0	1	0	0	2	6	0	1	0	1.41675	12.8	0	0
334	3.13549	2	5.67	0.05	1	0	0	0	1	0	0	2	6	0	0	1	0.72275	12.8	0	0
335	2.70805	5	5	0.75	1	0	0	0	1	0	0	2	6	0	0	0	1.126	8.09	0	0
335	1.94591	5	5	0.75	1	0	0	0	1	0	0	2	6	1	0	0	0.72275	8.09	0	0
335	3.09104	5	5	0.75	1	0	0	0	1	0	0	2	6	0	1	0	0.757	8.09	0	0
335	2.30259	5	5	0.75	1	0	0	0	1	0	0	2	6	0	0	1	1.41675	8.09	0	0
336	3.89182	3.67	5.33	1.2	1	0	1	0	1	0	0	2	7	0	0	0	0.34	19.2	0	0
336	2.99573	3.67	5.33	1.2	1	0	1	0	1	0	0	2	7	1	0	0	1.2685	19.2	0	0
336	2.89037	3.67	5.33	1.2	1	0	1	0	1	0	0	2	7	0	1	0	0.20025	19.2	0	0
336	2.07944	3.67	5.33	1.2	1	0	1	0	1	0	0	2	7	0	0	1	0.259	19.2	0	0
337	3.78419	2.67	4.33	0.75	1	0	1	0	1	0	0	2	3	0	0	0	0.01375	10.24	0	0
337	2.99573	2.67	4.33	0.75	1	0	1	0	1	0	0	2	3	1	0	0	0.1	10.24	0	0
337	2.3979	2.67	4.33	0.75	1	0	1	0	1	0	0	2	3	0	1	0	0.587	10.24	0	0
337	2.99573	2.67	4.33	0.75	1	0	1	0	1	0	0	2	3	0	0	1	1.155	10.24	0	0
338	2.30259	3.67	5.33	0.3	0	1	0	0	1	0	0	2	7	0	0	0	0.135	8.46	0	0
338	2.07944	3.67	5.33	0.3	0	1	0	0	1	0	0	2	7	1	0	0	0.01	8.46	0	0
338	0.693147	3.67	5.33	0.3	0	1	0	0	1	0	0	2	7	0	1	0	0.6535	8.46	0	0
338	0	3.67	5.33	0.3	0	1	0	0	1	0	0	2	7	0	0	1	0.796	8.46	0	0
339	3.7612	3.67	5	0.15	0	1	1	0	1	0	0	1	7	0	0	0	0.6535	6.67	0	0
339	3.8712	3.67	5	0.15	0	1	1	0	1	0	0	1	7	1	0	0	0.01	6.67	0	0
339	3.17805	3.67	5	0.15	0	1	1	0	1	0	0	1	7	0	1	0	0.135	6.67	0	0
339	3.58352	3.67	5	0.15	0	1	1	0	1	0	0	1	7	0	0	1	0.796	6.67	0	0
340	1.79176	5	1.67	0.2	0	1	0	0	1	0	0	1	1	0	0	0	0.26	18.67	0	1
340	0	5	1.67	0.2	0	1	0	0	1	0	0	1	1	1	0	0	0.17575	18.67	0	1
340	0	5	1.67	0.2	0	1	0	0	1	0	0	1	1	0	1	0	0.22	18.67	0	1
340	0	5	1.67	0.2	0	1	0	0	1	0	0	1	1	0	0	1	0.66025	18.67	0	1
341	4.43082	3.67	7	1.2	0	1	0	0	1	0	0	2	7	0	0	0	0.19575	6.67	0	0
341	4.23411	3.67	7	1.2	0	1	0	0	1	0	0	2	7	1	0	0	0.214	6.67	0	0
341	3.17805	3.67	7	1.2	0	1	0	0	1	0	0	2	7	0	1	0	0.295	6.67	0	0
341	2.48491	3.67	7	1.2	0	1	0	0	1	0	0	2	7	0	0	1	0.486	6.67	0	0
342	3.43399	5.33	6	0.9	0	1	1	0	1	0	0	1	7	0	0	0	0.66025	13.66	0	0
342	4.40672	5.33	6	0.9	0	1	1	0	1	0	0	1	7	1	0	0	0.17575	13.66	0	0
342	2.89037	5.33	6	0.9	0	1	1	0	1	0	0	1	7	0	1	0	0.26	13.66	0	0
342	2.56495	5.33	6	0.9	0	1	1	0	1	0	0	1	7	0	0	1	0.22	13.66	0	0
343	3.55535	4	5.67	0.65	0	1	0	0	1	0	0	2	5	0	0	0	0.572	6.67	0	0
343	3.04452	4	5.67	0.65	0	1	0	0	1	0	0	2	5	1	0	0	0.71075	6.67	0	0
343	2.3979	4	5.67	0.65	0	1	0	0	1	0	0	2	5	0	1	0	0.364	6.67	0	0
343	2.94444	4	5.67	0.65	0	1	0	0	1	0	0	2	5	0	0	1	0.79025	6.67	0	0
344	3.8712	1	5.67	0.05	0	1	1	0	1	0	0	1	7	0	0	0	0.01	6.4	1	0
344	3.93183	1	5.67	0.05	0	1	1	0	1	0	0	1	7	1	0	0	0.6535	6.4	1	0
344	3.2581	1	5.67	0.05	0	1	1	0	1	0	0	1	7	0	1	0	0.796	6.4	1	0
344	2.70805	1	5.67	0.05	0	1	1	0	1	0	0	1	7	0	0	1	0.135	6.4	1	0
345	4.12713	2	5.67	1.1	0	1	0	0	1	0	0	2	7	0	0	0	0.01	15.36	0	0
345	3.29584	2	5.67	1.1	0	1	0	0	1	0	0	2	7	1	0	0	0.796	15.36	0	0
345	3.3322	2	5.67	1.1	0	1	0	0	1	0	0	2	7	0	1	0	0.135	15.36	0	0
345	3.04452	2	5.67	1.1	0	1	0	0	1	0	0	2	7	0	0	1	0.6535	15.36	0	0
346	3.85015	5	6	1.25	0	1	0	0	1	0	0	1	7	0	0	0	0.796	15.36	0	0
346	3.09104	5	6	1.25	0	1	0	0	1	0	0	1	7	1	0	0	0.135	15.36	0	0
346	2.63906	5	6	1.25	0	1	0	0	1	0	0	1	7	0	1	0	0.6535	15.36	0	0
346	3.09104	5	6	1.25	0	1	0	0	1	0	0	1	7	0	0	1	0.01	15.36	0	0
347	4.52179	3.67	4	0.6	0	1	0	0	1	0	0	2	4	0	0	0	0.01	17.78	0	0
347	5.55683	3.67	4	0.6	0	1	0	0	1	0	0	2	4	1	0	0	0.796	17.78	0	0
347	2.07944	3.67	4	0.6	0	1	0	0	1	0	0	2	4	0	1	0	0.6535	17.78	0	0
347	3.82864	3.67	4	0.6	0	1	0	0	1	0	0	2	4	0	0	1	0.135	17.78	0	0
348	4.04305	5	4.67	0.05	0	1	1	0	1	0	0	2	3	0	0	0	0.66025	19.2	0	0
348	3.2581	5	4.67	0.05	0	1	1	0	1	0	0	2	3	1	0	0	0.17575	19.2	0	0
348	2.94444	5	4.67	0.05	0	1	1	0	1	0	0	2	3	0	1	0	0.22	19.2	0	0
348	2.83321	5	4.67	0.05	0	1	1	0	1	0	0	2	3	0	0	1	0.26	19.2	0	0
349	4.04305	5.67	5.33	0.75	0	1	1	0	1	0	0	2	4	0	0	0	0.214	19.2	0	0
349	3.29584	5.67	5.33	0.75	0	1	1	0	1	0	0	2	4	1	0	0	0.19575	19.2	0	0
349	2.30259	5.67	5.33	0.75	0	1	1	0	1	0	0	2	4	0	1	0	0.486	19.2	0	0
349	3.63759	5.67	5.33	0.75	0	1	1	0	1	0	0	2	4	0	0	1	0.295	19.2	0	0
350	2.77259	4.67	5.67	0.3	0	1	1	0	1	0	0	1	3	0	0	0	0.364	12.8	0	0
350	4.39445	4.67	5.67	0.3	0	1	1	0	1	0	0	1	3	1	0	0	0.572	12.8	0	0
350	2.63906	4.67	5.67	0.3	0	1	1	0	1	0	0	1	3	0	1	0	0.79025	12.8	0	0
350	2.89037	4.67	5.67	0.3	0	1	1	0	1	0	0	1	3	0	0	1	0.71075	12.8	0	0
351	4.02535	4.33	4.67	0.45	0	1	0	0	1	0	0	1	7	0	0	0	0.572	6.67	0	0
351	3.3673	4.33	4.67	0.45	0	1	0	0	1	0	0	1	7	1	0	0	0.364	6.67	0	0
351	3.29584	4.33	4.67	0.45	0	1	0	0	1	0	0	1	7	0	1	0	0.71075	6.67	0	0
351	3.71357	4.33	4.67	0.45	0	1	0	0	1	0	0	1	7	0	0	1	0.79025	6.67	0	0
352	3.8712	3	5.67	1.1	0	1	0	0	1	0	0	2	5	0	0	0	0.7525	15.36	0	0
352	4.12713	3	5.67	1.1	0	1	0	0	1	0	0	2	5	1	0	0	0.0985	15.36	0	0
352	2.63906	3	5.67	1.1	0	1	0	0	1	0	0	2	5	0	1	0	0.9795	15.36	0	0
352	3.78419	3	5.67	1.1	0	1	0	0	1	0	0	2	5	0	0	1	0.22875	15.36	0	0
353	3.2581	4.67	5.33	0.2	0	1	1	0	1	0	0	1	7	0	0	0	0.71075	6.67	0	0
353	3.17805	4.67	5.33	0.2	0	1	1	0	1	0	0	1	7	1	0	0	0.572	6.67	0	0
353	2.77259	4.67	5.33	0.2	0	1	1	0	1	0	0	1	7	0	1	0	0.79025	6.67	0	0
353	2.56495	4.67	5.33	0.2	0	1	1	0	1	0	0	1	7	0	0	1	0.364	6.67	0	0
354	3.3322	6	7	0.35	0	1	1	0	1	0	0	1	7	0	0	0	0.6535	7.36	0	0
354	2.19722	6	7	0.35	0	1	1	0	1	0	0	1	7	1	0	0	0.01	7.36	0	0
354	2.07944	6	7	0.35	0	1	1	0	1	0	0	1	7	0	1	0	0.135	7.36	0	0
354	1.60944	6	7	0.35	0	1	1	0	1	0	0	1	7	0	0	1	0.796	7.36	0	0
355	4.45435	5	4.33	0.15	0	1	1	0	1	0	0	2	4	0	0	0	0.572	6.4	0	0
355	3.4012	5	4.33	0.15	0	1	1	0	1	0	0	2	4	1	0	0	0.79025	6.4	0	0
355	3.29584	5	4.33	0.15	0	1	1	0	1	0	0	2	4	0	1	0	0.71075	6.4	0	0
355	3.04452	5	4.33	0.15	0	1	1	0	1	0	0	2	4	0	0	1	0.364	6.4	0	0
356	4.55388	5	6.33	1.35	0	1	0	0	1	0	0	1	7	0	0	0	0.22	6.67	0	0
356	4.59512	5	6.33	1.35	0	1	0	0	1	0	0	1	7	1	0	0	0.66025	6.67	0	0
356	4.06044	5	6.33	1.35	0	1	0	0	1	0	0	1	7	0	1	0	0.26	6.67	0	0
356	4.47734	5	6.33	1.35	0	1	0	0	1	0	0	1	7	0	0	1	0.17575	6.67	0	0
357	4.39445	4.33	4	0.15	0	1	1	0	1	0	0	1	7	0	0	0	0.22875	6.67	0	0
357	3.63759	4.33	4	0.15	0	1	1	0	1	0	0	1	7	1	0	0	0.0985	6.67	0	0
357	2.56495	4.33	4	0.15	0	1	1	0	1	0	0	1	7	0	1	0	0.9795	6.67	0	0
357	2.56495	4.33	4	0.15	0	1	1	0	1	0	0	1	7	0	0	1	0.7525	6.67	0	0
358	2.89037	4.67	5	1.25	0	1	0	0	1	0	0	2	6	0	0	0	0.79025	14.4	0	0
358	2.19722	4.67	5	1.25	0	1	0	0	1	0	0	2	6	1	0	0	0.364	14.4	0	0
358	2.19722	4.67	5	1.25	0	1	0	0	1	0	0	2	6	0	1	0	0.71075	14.4	0	0
358	2.3979	4.67	5	1.25	0	1	0	0	1	0	0	2	6	0	0	1	0.572	14.4	0	0
359	4.00733	3.67	6.33	0.15	0	1	1	0	1	0	0	1	7	0	0	0	0.66025	6.67	1	0
359	3.55535	3.67	6.33	0.15	0	1	1	0	1	0	0	1	7	1	0	0	0.22	6.67	1	0
359	3.46574	3.67	6.33	0.15	0	1	1	0	1	0	0	1	7	0	1	0	0.26	6.67	1	0
359	3.09104	3.67	6.33	0.15	0	1	1	0	1	0	0	1	7	0	0	1	0.17575	6.67	1	0
360	3.3322	1.33	7	1.2	0	1	1	0	1	0	0	2	5	0	0	0	0.22	6.4	0	0
360	4.89035	1.33	7	1.2	0	1	1	0	1	0	0	2	5	1	0	0	0.17575	6.4	0	0
360	4.68213	1.33	7	1.2	0	1	1	0	1	0	0	2	5	0	1	0	0.66025	6.4	0	0
360	3.17805	1.33	7	1.2	0	1	1	0	1	0	0	2	5	0	0	1	0.26	6.4	0	0
361	3.46574	1.67	2	0.1	0	1	0	0	1	0	0	1	5	0	0	0	0.796	15.36	0	0
361	2.19722	1.67	2	0.1	0	1	0	0	1	0	0	1	5	1	0	0	0.135	15.36	0	0
361	2.30259	1.67	2	0.1	0	1	0	0	1	0	0	1	5	0	1	0	0.01	15.36	0	0
361	0	1.67	2	0.1	0	1	0	0	1	0	0	1	5	0	0	1	0.6535	15.36	0	0
362	2.94444	5	4.33	0.55	0	1	1	0	1	0	0	1	6	0	0	0	0.0985	6.67	0	0
362	2.63906	5	4.33	0.55	0	1	1	0	1	0	0	1	6	1	0	0	0.9795	6.67	0	0
362	2.63906	5	4.33	0.55	0	1	1	0	1	0	0	1	6	0	1	0	0.7525	6.67	0	0
362	3.58352	5	4.33	0.55	0	1	1	0	1	0	0	1	6	0	0	1	0.22875	6.67	0	0
363	4.20469	4.33	6.67	0.25	0	1	0	0	1	0	0	1	7	0	0	0	0.17575	6.67	0	0
363	3.2581	4.33	6.67	0.25	0	1	0	0	1	0	0	1	7	1	0	0	0.26	6.67	0	0
363	3.61092	4.33	6.67	0.25	0	1	0	0	1	0	0	1	7	0	1	0	0.66025	6.67	0	0
363	3.82864	4.33	6.67	0.25	0	1	0	0	1	0	0	1	7	0	0	1	0.22	6.67	0	0
364	4.18965	4.67	4.67	0.65	0	1	1	0	1	0	0	1	4	0	0	0	0.24025	6.67	0	0
364	3.21888	4.67	4.67	0.65	0	1	1	0	1	0	0	1	4	1	0	0	0.66	6.67	0	0
364	3.2581	4.67	4.67	0.65	0	1	1	0	1	0	0	1	4	0	1	0	0.27575	6.67	0	0
364	3.58352	4.67	4.67	0.65	0	1	1	0	1	0	0	1	4	0	0	1	0.5155	6.67	0	0
365	4.11087	5	4.67	0.75	0	1	1	0	1	0	0	2	2	0	0	0	0.26	13.66	0	0
365	2.70805	5	4.67	0.75	0	1	1	0	1	0	0	2	2	1	0	0	0.17575	13.66	0	0
365	2.48491	5	4.67	0.75	0	1	1	0	1	0	0	2	2	0	1	0	0.66025	13.66	0	0
365	2.56495	5	4.67	0.75	0	1	1	0	1	0	0	2	2	0	0	1	0.22	13.66	0	0
366	3.3673	5	6	0.6	0	1	0	0	1	0	0	2	7	0	0	0	0.214	19.2	0	1
366	2.99573	5	6	0.6	0	1	0	0	1	0	0	2	7	1	0	0	0.486	19.2	0	1
366	1.94591	5	6	0.6	0	1	0	0	1	0	0	2	7	0	1	0	0.19575	19.2	0	1
366	2.30259	5	6	0.6	0	1	0	0	1	0	0	2	7	0	0	1	0.295	19.2	0	1
367	4.34381	3.67	5.33	0.1	0	1	0	0	1	0	0	1	7	0	0	0	0.5155	19.2	0	0
367	3.43399	3.67	5.33	0.1	0	1	0	0	1	0	0	1	7	1	0	0	0.24025	19.2	0	0
367	3.3322	3.67	5.33	0.1	0	1	0	0	1	0	0	1	7	0	1	0	0.27575	19.2	0	0
367	3.21888	3.67	5.33	0.1	0	1	0	0	1	0	0	1	7	0	0	1	0.66	19.2	0	0
368	3.80666	3	6	1.5	0	1	0	0	1	0	0	2	2	0	0	0	0.135	5.68	0	0
368	2.77259	3	6	1.5	0	1	0	0	1	0	0	2	2	1	0	0	0.796	5.68	0	0
368	2.3979	3	6	1.5	0	1	0	0	1	0	0	2	2	0	1	0	0.6535	5.68	0	0
368	3.49651	3	6	1.5	0	1	0	0	1	0	0	2	2	0	0	1	0.01	5.68	0	0
369	4.18965	4	6	0.55	0	1	1	0	1	0	0	1	5	0	0	0	0.7525	6.4	0	0
369	3.71357	4	6	0.55	0	1	1	0	1	0	0	1	5	1	0	0	0.9795	6.4	0	0
369	3.17805	4	6	0.55	0	1	1	0	1	0	0	1	5	0	1	0	0.22875	6.4	0	0
369	3.82864	4	6	0.55	0	1	1	0	1	0	0	1	5	0	0	1	0.0985	6.4	0	0
370	4.85203	4	4.33	0.3	0	1	1	0	1	0	0	1	7	0	0	0	0.6535	10.24	1	0
370	4.36945	4	4.33	0.3	0	1	1	0	1	0	0	1	7	1	0	0	0.796	10.24	1	0
370	4.23411	4	4.33	0.3	0	1	1	0	1	0	0	1	7	0	1	0	0.01	10.24	1	0
370	2.89037	4	4.33	0.3	0	1	1	0	1	0	0	1	7	0	0	1	0.135	10.24	1	0
371	3.58352	4.67	5	0.35	0	1	0	0	1	0	0	2	5	0	0	0	0.01	10.24	0	0
371	2.89037	4.67	5	0.35	0	1	0	0	1	0	0	2	5	1	0	0	0.796	10.24	0	0
371	3.21888	4.67	5	0.35	0	1	0	0	1	0	0	2	5	0	1	0	0.135	10.24	0	0
371	2.30259	4.67	5	0.35	0	1	0	0	1	0	0	2	5	0	0	1	0.6535	10.24	0	0
372	3.46574	4.33	6.33	0.8	0	1	0	0	1	0	0	2	3	0	0	0	0.5155	6.67	0	0
372	3.82864	4.33	6.33	0.8	0	1	0	0	1	0	0	2	3	1	0	0	0.24025	6.67	0	0
372	2.89037	4.33	6.33	0.8	0	1	0	0	1	0	0	2	3	0	1	0	0.66	6.67	0	0
372	3.80666	4.33	6.33	0.8	0	1	0	0	1	0	0	2	3	0	0	1	0.27575	6.67	0	0
373	4.15888	5.33	5.33	0.3	0	1	1	0	1	0	0	2	4	0	0	0	0.7525	16.8	0	0
373	3.66356	5.33	5.33	0.3	0	1	1	0	1	0	0	2	4	1	0	0	0.9795	16.8	0	0
373	3.21888	5.33	5.33	0.3	0	1	1	0	1	0	0	2	4	0	1	0	0.22875	16.8	0	0
373	3.80666	5.33	5.33	0.3	0	1	1	0	1	0	0	2	4	0	0	1	0.0985	16.8	0	0
374	3.46574	4.67	5.67	0.3	0	1	0	0	1	0	0	1	6	0	0	0	0.24025	19.2	0	0
374	2.56495	4.67	5.67	0.3	0	1	0	0	1	0	0	1	6	1	0	0	0.66	19.2	0	0
374	2.70805	4.67	5.67	0.3	0	1	0	0	1	0	0	1	6	0	1	0	0.27575	19.2	0	0
374	2.70805	4.67	5.67	0.3	0	1	0	0	1	0	0	1	6	0	0	1	0.5155	19.2	0	0
375	3.21888	4	3.33	0.55	0	1	0	0	1	0	0	1	6	0	0	0	0.19575	15.36	0	0
375	2.99573	4	3.33	0.55	0	1	0	0	1	0	0	1	6	1	0	0	0.486	15.36	0	0
375	3.21888	4	3.33	0.55	0	1	0	0	1	0	0	1	6	0	1	0	0.214	15.36	0	0
375	2.70805	4	3.33	0.55	0	1	0	0	1	0	0	1	6	0	0	1	0.295	15.36	0	0
376	3.73767	4.33	6	0.2	0	1	1	0	1	0	0	2	6	0	0	0	0.364	6.67	0	0
376	3.49651	4.33	6	0.2	0	1	1	0	1	0	0	2	6	1	0	0	0.71075	6.67	0	0
376	2.48491	4.33	6	0.2	0	1	1	0	1	0	0	2	6	0	1	0	0.79025	6.67	0	0
376	3.04452	4.33	6	0.2	0	1	1	0	1	0	0	2	6	0	0	1	0.572	6.67	0	0
377	3.61092	3.33	4.33	1.5	0	1	0	0	1	0	0	2	5	0	0	0	0.364	14.4	0	0
377	2.99573	3.33	4.33	1.5	0	1	0	0	1	0	0	2	5	1	0	0	0.572	14.4	0	0
377	2.19722	3.33	4.33	1.5	0	1	0	0	1	0	0	2	5	0	1	0	0.79025	14.4	0	0
377	1.79176	3.33	4.33	1.5	0	1	0	0	1	0	0	2	5	0	0	1	0.71075	14.4	0	0
378	3.78419	4.33	5.33	1.15	0	1	0	0	1	0	0	2	7	0	0	0	0.24025	15.36	0	0
378	3.3322	4.33	5.33	1.15	0	1	0	0	1	0	0	2	7	1	0	0	0.5155	15.36	0	0
378	3.04452	4.33	5.33	1.15	0	1	0	0	1	0	0	2	7	0	1	0	0.66	15.36	0	0
378	2.70805	4.33	5.33	1.15	0	1	0	0	1	0	0	2	7	0	0	1	0.27575	15.36	0	0
379	3.58352	4	2.67	0.4	0	1	0	0	1	0	0	1	4	0	0	0	0.71075	19.2	0	0
379	0.693147	4	2.67	0.4	0	1	0	0	1	0	0	1	4	1	0	0	0.79025	19.2	0	0
379	0.693147	4	2.67	0.4	0	1	0	0	1	0	0	1	4	0	1	0	0.364	19.2	0	0
379	0.693147	4	2.67	0.4	0	1	0	0	1	0	0	1	4	0	0	1	0.572	19.2	0	0
380	3.46574	7	5.33	0.1	0	1	1	0	1	0	0	1	6	0	0	0	0.71075	6.67	0	0
380	2.63906	7	5.33	0.1	0	1	1	0	1	0	0	1	6	1	0	0	0.364	6.67	0	0
380	2.56495	7	5.33	0.1	0	1	1	0	1	0	0	1	6	0	1	0	0.79025	6.67	0	0
380	1.94591	7	5.33	0.1	0	1	1	0	1	0	0	1	6	0	0	1	0.572	6.67	0	0
381	2.94444	5	5.33	1.1	0	1	0	0	1	0	0	2	7	0	0	0	0.71075	19.2	0	0
381	2.48491	5	5.33	1.1	0	1	0	0	1	0	0	2	7	1	0	0	0.79025	19.2	0	0
381	2.63906	5	5.33	1.1	0	1	0	0	1	0	0	2	7	0	1	0	0.364	19.2	0	0
381	2.19722	5	5.33	1.1	0	1	0	0	1	0	0	2	7	0	0	1	0.572	19.2	0	0
382	3.73767	4.67	4.33	0.4	0	1	0	0	1	0	0	2	4	0	0	0	0.22	8.46	0	0
382	3.73767	4.67	4.33	0.4	0	1	0	0	1	0	0	2	4	1	0	0	0.66025	8.46	0	0
382	3.68888	4.67	4.33	0.4	0	1	0	0	1	0	0	2	4	0	1	0	0.26	8.46	0	0
382	2.89037	4.67	4.33	0.4	0	1	0	0	1	0	0	2	4	0	0	1	0.17575	8.46	0	0
383	3.66356	3.33	5	0.3	0	1	0	0	1	0	0	1	7	0	0	0	0.7525	14.4	0	0
383	3.2581	3.33	5	0.3	0	1	0	0	1	0	0	1	7	1	0	0	0.9795	14.4	0	0
383	1.94591	3.33	5	0.3	0	1	0	0	1	0	0	1	7	0	1	0	0.0985	14.4	0	0
383	2.19722	3.33	5	0.3	0	1	0	0	1	0	0	1	7	0	0	1	0.22875	14.4	0	0
384	3.09104	5	6	0.8	0	1	0	0	1	0	0	2	5	0	0	0	0.71075	7.36	0	0
384	3.55535	5	6	0.8	0	1	0	0	1	0	0	2	5	1	0	0	0.572	7.36	0	0
384	3.21888	5	6	0.8	0	1	0	0	1	0	0	2	5	0	1	0	0.79025	7.36	0	0
384	2.83321	5	6	0.8	0	1	0	0	1	0	0	2	5	0	0	1	0.364	7.36	0	0
385	3.49651	3.33	5.67	0.65	0	1	0	0	1	0	0	2	5	0	0	0	0.572	5.68	0	0
385	2.99573	3.33	5.67	0.65	0	1	0	0	1	0	0	2	5	1	0	0	0.364	5.68	0	0
385	2.63906	3.33	5.67	0.65	0	1	0	0	1	0	0	2	5	0	1	0	0.71075	5.68	0	0
385	2.3979	3.33	5.67	0.65	0	1	0	0	1	0	0	2	5	0	0	1	0.79025	5.68	0	0
386	3.85015	3.67	3.67	0.2	0	1	1	0	1	0	0	1	4	0	0	0	0.01	19.2	0	0
386	3.3673	3.67	3.67	0.2	0	1	1	0	1	0	0	1	4	1	0	0	0.796	19.2	0	0
386	3.63759	3.67	3.67	0.2	0	1	1	0	1	0	0	1	4	0	1	0	0.6535	19.2	0	0
386	2.56495	3.67	3.67	0.2	0	1	1	0	1	0	0	1	4	0	0	1	0.135	19.2	0	0
387	3.61092	2.33	7	0.65	0	1	0	0	1	0	0	2	7	0	0	0	0.71075	20.48	1	0
387	1.60944	2.33	7	0.65	0	1	0	0	1	0	0	2	7	1	0	0	0.79025	20.48	1	0
387	2.56495	2.33	7	0.65	0	1	0	0	1	0	0	2	7	0	1	0	0.572	20.48	1	0
387	1.09861	2.33	7	0.65	0	1	0	0	1	0	0	2	7	0	0	1	0.364	20.48	1	0
388	3.58352	3.67	3.67	1.2	0	1	0	0	1	0	0	2	7	0	0	0	0.27575	6.67	0	0
388	2.99573	3.67	3.67	1.2	0	1	0	0	1	0	0	2	7	1	0	0	0.24025	6.67	0	0
388	3.49651	3.67	3.67	1.2	0	1	0	0	1	0	0	2	7	0	1	0	0.5155	6.67	0	0
388	2.83321	3.67	3.67	1.2	0	1	0	0	1	0	0	2	7	0	0	1	0.66	6.67	0	0
389	3.98898	1.67	6.67	0.95	0	1	0	0	1	0	0	1	6	0	0	0	0.364	25.6	0	1
389	2.63906	1.67	6.67	0.95	0	1	0	0	1	0	0	1	6	1	0	0	0.79025	25.6	0	1
389	0.693147	1.67	6.67	0.95	0	1	0	0	1	0	0	1	6	0	1	0	0.71075	25.6	0	1
389	2.07944	1.67	6.67	0.95	0	1	0	0	1	0	0	1	6	0	0	1	0.572	25.6	0	1
390	4.11087	2	4.67	0.3	0	1	1	0	1	0	0	1	4	0	0	0	0.9795	6.67	0	0
390	3.61092	2	4.67	0.3	0	1	1	0	1	0	0	1	4	1	0	0	0.7525	6.67	0	0
390	3.49651	2	4.67	0.3	0	1	1	0	1	0	0	1	4	0	1	0	0.22875	6.67	0	0
390	2.56495	2	4.67	0.3	0	1	1	0	1	0	0	1	4	0	0	1	0.0985	6.67	0	0
391	3.66356	5	5.33	0.55	0	1	0	0	1	0	0	2	6	0	0	0	0.6535	6.67	0	0
391	3.13549	5	5.33	0.55	0	1	0	0	1	0	0	2	6	1	0	0	0.01	6.67	0	0
391	2.89037	5	5.33	0.55	0	1	0	0	1	0	0	2	6	0	1	0	0.135	6.67	0	0
391	2.3979	5	5.33	0.55	0	1	0	0	1	0	0	2	6	0	0	1	0.796	6.67	0	0
392	4.40672	4	6	1.3	0	1	0	0	1	0	0	1	6	0	0	0	0.66	6.67	0	0
392	3.91202	4	6	1.3	0	1	0	0	1	0	0	1	6	1	0	0	0.5155	6.67	0	0
392	3.43399	4	6	1.3	0	1	0	0	1	0	0	1	6	0	1	0	0.24025	6.67	0	0
392	3.2581	4	6	1.3	0	1	0	0	1	0	0	1	6	0	0	1	0.27575	6.67	0	0
393	5.09987	5.33	6	0.1	0	1	1	0	1	0	0	1	4	0	0	0	0.796	7.36	0	0
393	1.60944	5.33	6	0.1	0	1	1	0	1	0	0	1	4	1	0	0	0.01	7.36	0	0
393	1.79176	5.33	6	0.1	0	1	1	0	1	0	0	1	4	0	1	0	0.6535	7.36	0	0
393	2.63906	5.33	6	0.1	0	1	1	0	1	0	0	1	4	0	0	1	0.135	7.36	0	0
394	3.21888	3.67	2	1.2	0	1	0	0	1	0	0	1	3	0	0	0	0.7525	5.68	0	0
394	2.56495	3.67	2	1.2	0	1	0	0	1	0	0	1	3	1	0	0	0.22875	5.68	0	0
394	2.63906	3.67	2	1.2	0	1	0	0	1	0	0	1	3	0	1	0	0.0985	5.68	0	0
394	2.3979	3.67	2	1.2	0	1	0	0	1	0	0	1	3	0	0	1	0.9795	5.68	0	0
395	3.3673	5.33	3.67	0.1	0	1	0	0	1	0	0	1	2	0	0	0	0.7525	19.2	0	0
395	2.83321	5.33	3.67	0.1	0	1	0	0	1	0	0	1	2	1	0	0	0.9795	19.2	0	0
395	1.94591	5.33	3.67	0.1	0	1	0	0	1	0	0	1	2	0	1	0	0.0985	19.2	0	0
395	1.60944	5.33	3.67	0.1	0	1	0	0	1	0	0	1	2	0	0	1	0.22875	19.2	0	0
396	2.30259	2.67	5.33	0	0	1	0	0	1	0	0	1	7	0	0	0	0.79025	19.2	0	1
396	2.07944	2.67	5.33	0	0	1	0	0	1	0	0	1	7	1	0	0	0.364	19.2	0	1
396	2.30259	2.67	5.33	0	0	1	0	0	1	0	0	1	7	0	1	0	0.572	19.2	0	1
396	0.693147	2.67	5.33	0	0	1	0	0	1	0	0	1	7	0	0	1	0.71075	19.2	0	1
397	4.04305	4.67	5.67	0.9	0	1	0	0	1	0	0	2	4	0	0	0	1.09725	13.66	0	1
397	2.99573	4.67	5.67	0.9	0	1	0	0	1	0	0	2	4	1	0	0	0.73425	13.66	0	1
397	2.89037	4.67	5.67	0.9	0	1	0	0	1	0	0	2	4	0	1	0	0.2615	13.66	0	1
397	3.04452	4.67	5.67	0.9	0	1	0	0	1	0	0	2	4	0	0	1	1.29575	13.66	0	1
398	2.99573	7	6	0.2	0	0	0	0	0	1	0	2	7	0	0	0	0.486	12.8	0	0
398	2.19722	7	6	0.2	0	0	0	0	0	1	0	2	7	1	0	0	0.19575	12.8	0	0
398	1.79176	7	6	0.2	0	0	0	0	0	1	0	2	7	0	1	0	0.214	12.8	0	0
398	1.94591	7	6	0.2	0	0	0	0	0	1	0	2	7	0	0	1	0.295	12.8	0	0
399	4.44265	3.67	4.33	1.15	0	0	0	0	0	1	0	2	6	0	0	0	0.79025	19.2	1	0
399	3.2581	3.67	4.33	1.15	0	0	0	0	0	1	0	2	6	1	0	0	0.364	19.2	1	0
399	2.19722	3.67	4.33	1.15	0	0	0	0	0	1	0	2	6	0	1	0	0.71075	19.2	1	0
399	2.48491	3.67	4.33	1.15	0	0	0	0	0	1	0	2	6	0	0	1	0.572	19.2	1	0
400	3.3322	3.67	4	0.25	0	0	0	0	0	1	0	1	6	0	0	0	0.01	12.8	1	0
400	1.09861	3.67	4	0.25	0	0	0	0	0	1	0	1	6	1	0	0	0.796	12.8	1	0
400	0.693147	3.67	4	0.25	0	0	0	0	0	1	0	1	6	0	1	0	0.135	12.8	1	0
400	1.38629	3.67	4	0.25	0	0	0	0	0	1	0	1	6	0	0	1	0.6535	12.8	1	0
401	3.3322	5.67	5	0.5	0	0	0	0	0	1	0	1	2	0	0	0	0.6535	18.29	0	0
401	1.94591	5.67	5	0.5	0	0	0	0	0	1	0	1	2	1	0	0	0.01	18.29	0	0
401	1.94591	5.67	5	0.5	0	0	0	0	0	1	0	1	2	0	1	0	0.135	18.29	0	0
401	1.38629	5.67	5	0.5	0	0	0	0	0	1	0	1	2	0	0	1	0.796	18.29	0	0
402	4.18965	5	3.33	0.05	0	0	1	0	0	1	0	1	6	0	0	0	0.22	14.4	0	0
402	2.56495	5	3.33	0.05	0	0	1	0	0	1	0	1	6	1	0	0	0.26	14.4	0	0
402	3.58352	5	3.33	0.05	0	0	1	0	0	1	0	1	6	0	1	0	0.17575	14.4	0	0
402	4.31749	5	3.33	0.05	0	0	1	0	0	1	0	1	6	0	0	1	0.66025	14.4	0	0
403	3.80666	6	5.67	0.5	0	0	0	0	0	1	0	1	6	0	0	0	0.24025	16.8	0	0
403	2.83321	6	5.67	0.5	0	0	0	0	0	1	0	1	6	1	0	0	0.5155	16.8	0	0
403	2.70805	6	5.67	0.5	0	0	0	0	0	1	0	1	6	0	1	0	0.66	16.8	0	0
403	3.04452	6	5.67	0.5	0	0	0	0	0	1	0	1	6	0	0	1	0.27575	16.8	0	0
404	3.82864	4	4.33	1.5	0	0	0	0	0	1	0	1	5	0	0	0	0.22875	8.23	0	0
404	3.73767	4	4.33	1.5	0	0	0	0	0	1	0	1	5	1	0	0	0.7525	8.23	0	0
404	3.17805	4	4.33	1.5	0	0	0	0	0	1	0	1	5	0	1	0	0.0985	8.23	0	0
404	2.70805	4	4.33	1.5	0	0	0	0	0	1	0	1	5	0	0	1	0.9795	8.23	0	0
405	3.3322	5	5.33	0.4	0	0	0	0	0	1	0	1	6	0	0	0	0.79025	16.8	0	0
405	1.94591	5	5.33	0.4	0	0	0	0	0	1	0	1	6	1	0	0	0.71075	16.8	0	0
405	0.693147	5	5.33	0.4	0	0	0	0	0	1	0	1	6	0	1	0	0.572	16.8	0	0
405	1.60944	5	5.33	0.4	0	0	0	0	0	1	0	1	6	0	0	1	0.364	16.8	0	0
406	4.12713	4.33	5	0.5	0	0	0	0	0	1	0	2	7	0	0	0	0.17575	12.8	0	0
406	4.40672	4.33	5	0.5	0	0	0	0	0	1	0	2	7	1	0	0	0.66025	12.8	0	0
406	3.3322	4.33	5	0.5	0	0	0	0	0	1	0	2	7	0	1	0	0.26	12.8	0	0
406	6.21461	4.33	5	0.5	0	0	0	0	0	1	0	2	7	0	0	1	0.22	12.8	0	0
407	3.3322	4	6	0.05	0	0	0	0	0	1	0	1	6	0	0	0	0.364	19.2	0	0
407	4.15888	4	6	0.05	0	0	0	0	0	1	0	1	6	1	0	0	0.71075	19.2	0	0
407	4.99043	4	6	0.05	0	0	0	0	0	1	0	1	6	0	1	0	0.79025	19.2	0	0
407	2.07944	4	6	0.05	0	0	0	0	0	1	0	1	6	0	0	1	0.572	19.2	0	0
408	3.58352	5.33	5	0.3	0	0	0	0	0	1	0	2	6	0	0	0	0.22875	14.22	0	0
408	5.35659	5.33	5	0.3	0	0	0	0	0	1	0	2	6	1	0	0	0.9795	14.22	0	0
408	2.94444	5.33	5	0.3	0	0	0	0	0	1	0	2	6	0	1	0	0.7525	14.22	0	0
408	1.79176	5.33	5	0.3	0	0	0	0	0	1	0	2	6	0	0	1	0.0985	14.22	0	0
409	3.82864	6	4.67	0.55	0	0	0	0	0	1	0	2	7	0	0	0	0.66025	5.68	0	0
409	3.3322	6	4.67	0.55	0	0	0	0	0	1	0	2	7	1	0	0	0.26	5.68	0	0
409	4.14313	6	4.67	0.55	0	0	0	0	0	1	0	2	7	0	1	0	0.22	5.68	0	0
409	3.52636	6	4.67	0.55	0	0	0	0	0	1	0	2	7	0	0	1	0.17575	5.68	0	0
410	4.09434	4	5	0.75	0	0	0	0	0	1	0	1	7	0	0	0	0.295	6.4	0	0
410	4.07754	4	5	0.75	0	0	0	0	0	1	0	1	7	1	0	0	0.486	6.4	0	0
410	3.78419	4	5	0.75	0	0	0	0	0	1	0	1	7	0	1	0	0.214	6.4	0	0
410	3.73767	4	5	0.75	0	0	0	0	0	1	0	1	7	0	0	1	0.19575	6.4	0	0
411	2.3979	4	4.33	0.6	0	0	0	0	0	1	0	1	6	0	0	0	0.66025	6.4	0	0
411	1.79176	4	4.33	0.6	0	0	0	0	0	1	0	1	6	1	0	0	0.17575	6.4	0	0
411	1.60944	4	4.33	0.6	0	0	0	0	0	1	0	1	6	0	1	0	0.22	6.4	0	0
411	1.94591	4	4.33	0.6	0	0	0	0	0	1	0	1	6	0	0	1	0.26	6.4	0	0
412	3.21888	4	2	0.1	0	0	0	0	0	1	0	2	6	0	0	0	0.17575	14.4	0	0
412	3.68888	4	2	0.1	0	0	0	0	0	1	0	2	6	1	0	0	0.22	14.4	0	0
412	3.09104	4	2	0.1	0	0	0	0	0	1	0	2	6	0	1	0	0.66025	14.4	0	0
412	1.09861	4	2	0.1	0	0	0	0	0	1	0	2	6	0	0	1	0.26	14.4	0	0
413	2.89037	5.67	4.67	0.9	0	0	0	0	0	1	0	1	6	0	0	0	0.0985	19.2	0	0
413	2.89037	5.67	4.67	0.9	0	0	0	0	0	1	0	1	6	1	0	0	0.7525	19.2	0	0
413	1.94591	5.67	4.67	0.9	0	0	0	0	0	1	0	1	6	0	1	0	0.9795	19.2	0	0
413	1.09861	5.67	4.67	0.9	0	0	0	0	0	1	0	1	6	0	0	1	0.22875	19.2	0	0
414	2.94444	4.33	4	0.25	0	0	0	0	0	1	0	1	7	0	0	0	0.22875	7.36	0	0
414	2.30259	4.33	4	0.25	0	0	0	0	0	1	0	1	7	1	0	0	0.7525	7.36	0	0
414	3.3673	4.33	4	0.25	0	0	0	0	0	1	0	1	7	0	1	0	0.9795	7.36	0	0
414	1.79176	4.33	4	0.25	0	0	0	0	0	1	0	1	7	0	0	1	0.0985	7.36	0	0
415	3.04452	5.33	5.33	0.35	0	0	0	0	0	1	0	2	5	0	0	0	1.2685	13.66	0	0
415	3.49651	5.33	5.33	0.35	0	0	0	0	0	1	0	2	5	1	0	0	0.34	13.66	0	0
415	2.94444	5.33	5.33	0.35	0	0	0	0	0	1	0	2	5	0	1	0	0.259	13.66	0	0
415	2.3979	5.33	5.33	0.35	0	0	0	0	0	1	0	2	5	0	0	1	0.20025	13.66	0	0
416	3.66356	5	6.67	0.5	0	0	0	0	0	1	0	1	4	0	0	0	0.9635	19.2	1	0
416	2.94444	5	6.67	0.5	0	0	0	0	0	1	0	1	4	1	0	0	0.091	19.2	1	0
416	2.19722	5	6.67	0.5	0	0	0	0	0	1	0	1	4	0	1	0	0.276	19.2	1	0
416	3.09104	5	6.67	0.5	0	0	0	0	0	1	0	1	4	0	0	1	0.345	19.2	1	0
417	3.3673	7	3.67	1.15	0	0	0	0	0	1	0	1	7	0	0	0	0.01375	6.4	0	0
417	2.30259	7	3.67	1.15	0	0	0	0	0	1	0	1	7	1	0	0	1.155	6.4	0	0
417	0.693147	7	3.67	1.15	0	0	0	0	0	1	0	1	7	0	1	0	0.1	6.4	0	0
417	2.83321	7	3.67	1.15	0	0	0	0	0	1	0	1	7	0	0	1	0.587	6.4	0	0
418	2.94444	6	3	1.4	0	0	0	0	0	1	0	2	5	0	0	0	1.09725	13.66	0	0
418	2.83321	6	3	1.4	0	0	0	0	0	1	0	2	5	1	0	0	0.73425	13.66	0	0
418	2.83321	6	3	1.4	0	0	0	0	0	1	0	2	5	0	1	0	1.29575	13.66	0	0
418	2.99573	6	3	1.4	0	0	0	0	0	1	0	2	5	0	0	1	0.2615	13.66	0	0
419	4.72739	4.33	4.67	0.2	1	0	1	0	0	1	0	2	6	0	0	0	0.5155	19.2	0	0
419	1.60944	4.33	4.67	0.2	1	0	1	0	0	1	0	2	6	1	0	0	0.24025	19.2	0	0
419	3.93183	4.33	4.67	0.2	1	0	1	0	0	1	0	2	6	0	1	0	0.66	19.2	0	0
419	2.56495	4.33	4.67	0.2	1	0	1	0	0	1	0	2	6	0	0	1	0.27575	19.2	0	0
420	3.55535	4.67	5.67	0.65	1	0	0	0	0	1	0	2	4	0	0	0	0.486	14.4	0	0
420	2.89037	4.67	5.67	0.65	1	0	0	0	0	1	0	2	4	1	0	0	0.19575	14.4	0	0
420	2.83321	4.67	5.67	0.65	1	0	0	0	0	1	0	2	4	0	1	0	0.214	14.4	0	0
420	2.83321	4.67	5.67	0.65	1	0	0	0	0	1	0	2	4	0	0	1	0.295	14.4	0	0
421	3.95124	3	4.67	0.1	1	0	1	0	0	1	0	2	4	0	0	0	0.486	6.4	0	0
421	3.09104	3	4.67	0.1	1	0	1	0	0	1	0	2	4	1	0	0	0.295	6.4	0	0
421	2.3979	3	4.67	0.1	1	0	1	0	0	1	0	2	4	0	1	0	0.214	6.4	0	0
421	2.3979	3	4.67	0.1	1	0	1	0	0	1	0	2	4	0	0	1	0.19575	6.4	0	0
422	2.99573	3.33	5	0.6	1	0	0	0	0	1	0	1	7	0	0	0	0.796	6.67	0	0
422	2.83321	3.33	5	0.6	1	0	0	0	0	1	0	1	7	1	0	0	0.01	6.67	0	0
422	2.19722	3.33	5	0.6	1	0	0	0	0	1	0	1	7	0	1	0	0.6535	6.67	0	0
422	1.60944	3.33	5	0.6	1	0	0	0	0	1	0	1	7	0	0	1	0.135	6.67	0	0
423	3.52636	5.33	4.33	0.15	1	0	1	0	0	1	0	2	6	0	0	0	0.9795	17.45	0	0
423	3.68888	5.33	4.33	0.15	1	0	1	0	0	1	0	2	6	1	0	0	0.0985	17.45	0	0
423	3.13549	5.33	4.33	0.15	1	0	1	0	0	1	0	2	6	0	1	0	0.7525	17.45	0	0
423	2.77259	5.33	4.33	0.15	1	0	1	0	0	1	0	2	6	0	0	1	0.22875	17.45	0	0
424	4.17439	6	5.33	0.35	1	0	1	0	0	1	0	1	7	0	0	0	0.27575	8.12	0	0
424	3.93183	6	5.33	0.35	1	0	1	0	0	1	0	1	7	1	0	0	0.66	8.12	0	0
424	4.06044	6	5.33	0.35	1	0	1	0	0	1	0	1	7	0	1	0	0.24025	8.12	0	0
424	4.70048	6	5.33	0.35	1	0	1	0	0	1	0	1	7	0	0	1	0.5155	8.12	0	0
425	5.16479	5.33	5.33	0.25	1	0	0	0	0	1	0	2	7	0	0	0	0.19575	6.67	0	0
425	3.98898	5.33	5.33	0.25	1	0	0	0	0	1	0	2	7	1	0	0	0.295	6.67	0	0
425	2.77259	5.33	5.33	0.25	1	0	0	0	0	1	0	2	7	0	1	0	0.214	6.67	0	0
425	3.04452	5.33	5.33	0.25	1	0	0	0	0	1	0	2	7	0	0	1	0.486	6.67	0	0
426	3.98898	3.67	4.33	0.2	1	0	1	0	0	1	0	1	6	0	0	0	0.6535	19.2	0	0
426	4.21951	3.67	4.33	0.2	1	0	1	0	0	1	0	1	6	1	0	0	0.135	19.2	0	0
426	3.61092	3.67	4.33	0.2	1	0	1	0	0	1	0	1	6	0	1	0	0.01	19.2	0	0
426	1.94591	3.67	4.33	0.2	1	0	1	0	0	1	0	1	6	0	0	1	0.796	19.2	0	0
427	4.12713	5.67	4.67	0.15	1	0	1	0	0	1	0	1	7	0	0	0	0.22875	6.67	0	0
427	2.19722	5.67	4.67	0.15	1	0	1	0	0	1	0	1	7	1	0	0	0.7525	6.67	0	0
427	2.30259	5.67	4.67	0.15	1	0	1	0	0	1	0	1	7	0	1	0	0.0985	6.67	0	0
427	1.09861	5.67	4.67	0.15	1	0	1	0	0	1	0	1	7	0	0	1	0.9795	6.67	0	0
428	4.00733	4.67	4	0.2	1	0	1	0	0	1	0	2	2	0	0	0	0.27575	21.94	0	0
428	2.30259	4.67	4	0.2	1	0	1	0	0	1	0	2	2	1	0	0	0.66	21.94	0	0
428	2.19722	4.67	4	0.2	1	0	1	0	0	1	0	2	2	0	1	0	0.24025	21.94	0	0
428	2.63906	4.67	4	0.2	1	0	1	0	0	1	0	2	2	0	0	1	0.5155	21.94	0	0
429	3.3673	3.67	5	0.15	1	0	0	0	0	1	0	2	7	0	0	0	0.22	19.2	0	0
429	4.7185	3.67	5	0.15	1	0	0	0	0	1	0	2	7	1	0	0	0.17575	19.2	0	0
429	1.60944	3.67	5	0.15	1	0	0	0	0	1	0	2	7	0	1	0	0.26	19.2	0	0
429	1.94591	3.67	5	0.15	1	0	0	0	0	1	0	2	7	0	0	1	0.66025	19.2	0	0
430	3.91202	4.33	4	0.3	1	0	1	0	0	1	0	2	7	0	0	0	0.17575	6.67	0	0
430	2.94444	4.33	4	0.3	1	0	1	0	0	1	0	2	7	1	0	0	0.66025	6.67	0	0
430	2.56495	4.33	4	0.3	1	0	1	0	0	1	0	2	7	0	1	0	0.26	6.67	0	0
430	2.83321	4.33	4	0.3	1	0	1	0	0	1	0	2	7	0	0	1	0.22	6.67	0	0
431	3.80666	4.33	5	0.2	1	0	0	0	0	1	0	2	3	0	0	0	0.66025	7.36	1	0
431	3.09104	4.33	5	0.2	1	0	0	0	0	1	0	2	3	1	0	0	0.26	7.36	1	0
431	3.82864	4.33	5	0.2	1	0	0	0	0	1	0	2	3	0	1	0	0.22	7.36	1	0
431	2.70805	4.33	5	0.2	1	0	0	0	0	1	0	2	3	0	0	1	0.17575	7.36	1	0
432	4.54329	3.67	5	0.4	1	0	0	0	0	1	0	2	6	0	0	0	0.486	19.2	0	0
432	2.48491	3.67	5	0.4	1	0	0	0	0	1	0	2	6	1	0	0	0.295	19.2	0	0
432	2.63906	3.67	5	0.4	1	0	0	0	0	1	0	2	6	0	1	0	0.19575	19.2	0	0
432	2.07944	3.67	5	0.4	1	0	0	0	0	1	0	2	6	0	0	1	0.214	19.2	0	0
433	2.83321	4	4.33	0.15	1	0	1	0	0	1	0	1	4	0	0	0	0.17575	12.8	0	0
433	1.60944	4	4.33	0.15	1	0	1	0	0	1	0	1	4	1	0	0	0.26	12.8	0	0
433	2.63906	4	4.33	0.15	1	0	1	0	0	1	0	1	4	0	1	0	0.66025	12.8	0	0
433	2.19722	4	4.33	0.15	1	0	1	0	0	1	0	1	4	0	0	1	0.22	12.8	0	0
434	2.89037	4.67	4.33	1.1	1	0	0	0	0	1	0	1	4	0	0	0	0.27575	18.29	0	0
434	3.17805	4.67	4.33	1.1	1	0	0	0	0	1	0	1	4	1	0	0	0.5155	18.29	0	0
434	2.83321	4.67	4.33	1.1	1	0	0	0	0	1	0	1	4	0	1	0	0.66	18.29	0	0
434	3.13549	4.67	4.33	1.1	1	0	0	0	0	1	0	1	4	0	0	1	0.24025	18.29	0	0
435	4.44265	5	4.67	0.25	1	0	0	0	0	1	0	2	7	0	0	0	0.0985	25.6	0	0
435	3.58352	5	4.67	0.25	1	0	0	0	0	1	0	2	7	1	0	0	0.9795	25.6	0	0
435	3.78419	5	4.67	0.25	1	0	0	0	0	1	0	2	7	0	1	0	0.7525	25.6	0	0
435	3.93183	5	4.67	0.25	1	0	0	0	0	1	0	2	7	0	0	1	0.22875	25.6	0	0
436	3.4012	4.67	3.67	0.1	1	0	0	0	0	1	0	1	6	0	0	0	0.214	19.2	0	1
436	1.38629	4.67	3.67	0.1	1	0	0	0	0	1	0	1	6	1	0	0	0.486	19.2	0	1
436	0.693147	4.67	3.67	0.1	1	0	0	0	0	1	0	1	6	0	1	0	0.19575	19.2	0	1
436	0.693147	4.67	3.67	0.1	1	0	0	0	0	1	0	1	6	0	0	1	0.295	19.2	0	1
437	4.09434	4.33	4	0.15	1	0	1	0	0	1	0	1	5	0	0	0	0.66025	13.66	1	0
437	3.13549	4.33	4	0.15	1	0	1	0	0	1	0	1	5	1	0	0	0.17575	13.66	1	0
437	3.4012	4.33	4	0.15	1	0	1	0	0	1	0	1	5	0	1	0	0.26	13.66	1	0
437	3.21888	4.33	4	0.15	1	0	1	0	0	1	0	1	5	0	0	1	0.22	13.66	1	0
438	3.17805	7	6	0.2	1	0	1	0	0	1	0	1	7	0	0	0	0.17575	21.33	0	0
438	2.30259	7	6	0.2	1	0	1	0	0	1	0	1	7	1	0	0	0.22	21.33	0	0
438	1.60944	7	6	0.2	1	0	1	0	0	1	0	1	7	0	1	0	0.26	21.33	0	0
438	1.60944	7	6	0.2	1	0	1	0	0	1	0	1	7	0	0	1	0.66025	21.33	0	0
439	4.61512	4.67	3.67	0.4	1	0	0	0	0	1	0	1	6	0	0	0	0.6535	13.66	0	0
439	3.4012	4.67	3.67	0.4	1	0	0	0	0	1	0	1	6	1	0	0	0.135	13.66	0	0
439	3.95124	4.67	3.67	0.4	1	0	0	0	0	1	0	1	6	0	1	0	0.01	13.66	0	0
439	2.77259	4.67	3.67	0.4	1	0	0	0	0	1	0	1	6	0	0	1	0.796	13.66	0	0
440	3.04452	4	4.67	1.3	1	0	1	0	0	1	0	1	6	0	0	0	1.09725	12.8	0	0
440	3.61092	4	4.67	1.3	1	0	1	0	0	1	0	1	6	1	0	0	0.73425	12.8	0	0
440	3.78419	4	4.67	1.3	1	0	1	0	0	1	0	1	6	0	1	0	1.29575	12.8	0	0
440	2.94444	4	4.67	1.3	1	0	1	0	0	1	0	1	6	0	0	1	0.2615	12.8	0	0
441	3.04452	1	7	1.4	1	0	1	0	0	1	0	1	5	0	0	0	0.01375	13.44	0	0
441	2.63906	1	7	1.4	1	0	1	0	0	1	0	1	5	1	0	0	0.587	13.44	0	0
441	2.94444	1	7	1.4	1	0	1	0	0	1	0	1	5	0	1	0	0.1	13.44	0	0
441	2.3979	1	7	1.4	1	0	1	0	0	1	0	1	5	0	0	1	1.155	13.44	0	0
442	4.27667	5.33	5	0.35	1	0	1	0	0	1	0	2	7	0	0	0	1.126	7.4	0	0
442	4.23411	5.33	5	0.35	1	0	1	0	0	1	0	2	7	1	0	0	0.757	7.4	0	0
442	3.73767	5.33	5	0.35	1	0	1	0	0	1	0	2	7	0	1	0	1.41675	7.4	0	0
442	3.3322	5.33	5	0.35	1	0	1	0	0	1	0	2	7	0	0	1	0.72275	7.4	0	0
443	4.02535	4.33	4	0.2	1	0	0	0	0	1	0	1	6	0	0	0	1.155	13.66	0	0
443	3.66356	4.33	4	0.2	1	0	0	0	0	1	0	1	6	1	0	0	0.587	13.66	0	0
443	3.61092	4.33	4	0.2	1	0	0	0	0	1	0	1	6	0	1	0	0.01375	13.66	0	0
443	2.3979	4.33	4	0.2	1	0	0	0	0	1	0	1	6	0	0	1	0.1	13.66	0	0
444	4.18965	4	5	0.35	0	1	0	0	0	1	0	2	4	0	0	0	0.27575	10.24	0	0
444	3.61092	4	5	0.35	0	1	0	0	0	1	0	2	4	1	0	0	0.66	10.24	0	0
444	2.94444	4	5	0.35	0	1	0	0	0	1	0	2	4	0	1	0	0.24025	10.24	0	0
444	3.55535	4	5	0.35	0	1	0	0	0	1	0	2	4	0	0	1	0.5155	10.24	0	0
445	3.73767	3.67	5.33	0.45	0	1	0	0	0	1	0	2	7	0	0	0	0.66025	6.67	0	0
445	2.89037	3.67	5.33	0.45	0	1	0	0	0	1	0	2	7	1	0	0	0.22	6.67	0	0
445	2.70805	3.67	5.33	0.45	0	1	0	0	0	1	0	2	7	0	1	0	0.17575	6.67	0	0
445	3.91202	3.67	5.33	0.45	0	1	0	0	0	1	0	2	7	0	0	1	0.26	6.67	0	0
446	3.82864	4	6	0.1	0	1	1	0	0	1	0	2	4	0	0	0	0.71075	19.2	0	0
446	2.83321	4	6	0.1	0	1	1	0	0	1	0	2	4	1	0	0	0.572	19.2	0	0
446	2.83321	4	6	0.1	0	1	1	0	0	1	0	2	4	0	1	0	0.79025	19.2	0	0
446	2.99573	4	6	0.1	0	1	1	0	0	1	0	2	4	0	0	1	0.364	19.2	0	0
447	3.98898	2.33	6	0.2	0	1	0	0	0	1	0	1	6	0	0	0	0.79025	11.12	0	1
447	1.09861	2.33	6	0.2	0	1	0	0	0	1	0	1	6	1	0	0	0.71075	11.12	0	1
447	1.09861	2.33	6	0.2	0	1	0	0	0	1	0	1	6	0	1	0	0.364	11.12	0	1
447	1.09861	2.33	6	0.2	0	1	0	0	0	1	0	1	6	0	0	1	0.572	11.12	0	1
448	3.55535	3	5.67	0.25	0	1	0	0	0	1	0	2	7	0	0	0	0.66	12.8	0	0
448	2.99573	3	5.67	0.25	0	1	0	0	0	1	0	2	7	1	0	0	0.5155	12.8	0	0
448	3.46574	3	5.67	0.25	0	1	0	0	0	1	0	2	7	0	1	0	0.27575	12.8	0	0
448	2.94444	3	5.67	0.25	0	1	0	0	0	1	0	2	7	0	0	1	0.24025	12.8	0	0
449	3.55535	4.33	4	0.1	0	1	1	0	0	1	0	2	6	0	0	0	0.71075	14.4	0	1
449	2.30259	4.33	4	0.1	0	1	1	0	0	1	0	2	6	1	0	0	0.79025	14.4	0	1
449	2.56495	4.33	4	0.1	0	1	1	0	0	1	0	2	6	0	1	0	0.572	14.4	0	1
449	1.09861	4.33	4	0.1	0	1	1	0	0	1	0	2	6	0	0	1	0.364	14.4	0	1
450	3.52636	3.67	4	1.2	0	1	0	0	0	1	0	1	4	0	0	0	0.79025	12.8	0	0
450	4.11087	3.67	4	1.2	0	1	0	0	0	1	0	1	4	1	0	0	0.71075	12.8	0	0
450	3.63759	3.67	4	1.2	0	1	0	0	0	1	0	1	4	0	1	0	0.572	12.8	0	0
450	3.8712	3.67	4	1.2	0	1	0	0	0	1	0	1	4	0	0	1	0.364	12.8	0	0
451	4.45435	4.33	6	0.65	0	1	1	0	0	1	0	2	6	0	0	0	0.7525	11.12	0	0
451	3.8712	4.33	6	0.65	0	1	1	0	0	1	0	2	6	1	0	0	0.9795	11.12	0	0
451	3.89182	4.33	6	0.65	0	1	1	0	0	1	0	2	6	0	1	0	0.22875	11.12	0	0
451	3.97029	4.33	6	0.65	0	1	1	0	0	1	0	2	6	0	0	1	0.0985	11.12	0	0
452	3.49651	4.33	5.33	0.5	0	1	0	0	0	1	0	2	7	0	0	0	0.22875	6.67	1	0
452	2.83321	4.33	5.33	0.5	0	1	0	0	0	1	0	2	7	1	0	0	0.0985	6.67	1	0
452	2.63906	4.33	5.33	0.5	0	1	0	0	0	1	0	2	7	0	1	0	0.9795	6.67	1	0
452	2.63906	4.33	5.33	0.5	0	1	0	0	0	1	0	2	7	0	0	1	0.7525	6.67	1	0
453	3.13549	4.67	5.67	0.35	0	1	0	0	0	1	0	2	7	0	0	0	0.22875	8.12	0	0
453	2.70805	4.67	5.67	0.35	0	1	0	0	0	1	0	2	7	1	0	0	0.7525	8.12	0	0
453	2.07944	4.67	5.67	0.35	0	1	0	0	0	1	0	2	7	0	1	0	0.9795	8.12	0	0
453	2.19722	4.67	5.67	0.35	0	1	0	0	0	1	0	2	7	0	0	1	0.0985	8.12	0	0
454	2.63906	5	5.67	0.7	0	1	0	0	0	1	0	1	6	0	0	0	0.17575	13.66	0	0
454	2.30259	5	5.67	0.7	0	1	0	0	0	1	0	1	6	1	0	0	0.26	13.66	0	0
454	2.30259	5	5.67	0.7	0	1	0	0	0	1	0	1	6	0	1	0	0.22	13.66	0	0
454	1.79176	5	5.67	0.7	0	1	0	0	0	1	0	1	6	0	0	1	0.66025	13.66	0	0
455	3.2581	4.67	6	0.15	0	1	1	0	0	1	0	2	1	0	0	0	0.214	6.67	1	0
455	1.94591	4.67	6	0.15	0	1	1	0	0	1	0	2	1	1	0	0	0.486	6.67	1	0
455	2.48491	4.67	6	0.15	0	1	1	0	0	1	0	2	1	0	1	0	0.295	6.67	1	0
455	2.56495	4.67	6	0.15	0	1	1	0	0	1	0	2	1	0	0	1	0.19575	6.67	1	0
456	4.48864	2.33	6	0.45	0	1	0	0	0	1	0	1	5	0	0	0	0.572	16	0	0
456	3.66356	2.33	6	0.45	0	1	0	0	0	1	0	1	5	1	0	0	0.364	16	0	0
456	2.99573	2.33	6	0.45	0	1	0	0	0	1	0	1	5	0	1	0	0.79025	16	0	0
456	2.94444	2.33	6	0.45	0	1	0	0	0	1	0	1	5	0	0	1	0.71075	16	0	0
457	3.78419	6	4	0.55	0	1	1	0	0	1	0	1	7	0	0	0	0.71075	19.2	0	0
457	3.58352	6	4	0.55	0	1	1	0	0	1	0	1	7	1	0	0	0.364	19.2	0	0
457	2.56495	6	4	0.55	0	1	1	0	0	1	0	1	7	0	1	0	0.79025	19.2	0	0
457	2.48491	6	4	0.55	0	1	1	0	0	1	0	1	7	0	0	1	0.572	19.2	0	0
458	3.66356	4.67	4.33	0.55	0	1	1	0	0	1	0	2	5	0	0	0	0.135	6.4	1	0
458	1.60944	4.67	4.33	0.55	0	1	1	0	0	1	0	2	5	1	0	0	0.01	6.4	1	0
458	3.7612	4.67	4.33	0.55	0	1	1	0	0	1	0	2	5	0	1	0	0.6535	6.4	1	0
458	3.17805	4.67	4.33	0.55	0	1	1	0	0	1	0	2	5	0	0	1	0.796	6.4	1	0
459	3.52636	4.33	4.67	1.4	0	1	0	0	0	1	0	2	3	0	0	0	0.71075	13.66	0	0
459	3.46574	4.33	4.67	1.4	0	1	0	0	0	1	0	2	3	1	0	0	0.572	13.66	0	0
459	3.2581	4.33	4.67	1.4	0	1	0	0	0	1	0	2	3	0	1	0	0.364	13.66	0	0
459	2.83321	4.33	4.67	1.4	0	1	0	0	0	1	0	2	3	0	0	1	0.79025	13.66	0	0
460	3.73767	5	4.67	0.95	0	1	1	0	0	1	0	1	7	0	0	0	0.19575	13.66	0	1
460	3.3673	5	4.67	0.95	0	1	1	0	0	1	0	1	7	1	0	0	0.486	13.66	0	1
460	3.13549	5	4.67	0.95	0	1	1	0	0	1	0	1	7	0	1	0	0.295	13.66	0	1
460	2.3979	5	4.67	0.95	0	1	1	0	0	1	0	1	7	0	0	1	0.214	13.66	0	1
461	3.09104	2.33	5.33	0.2	0	1	1	0	0	1	0	2	5	0	0	0	0.0985	13.66	0	0
461	3.3322	2.33	5.33	0.2	0	1	1	0	0	1	0	2	5	1	0	0	0.22875	13.66	0	0
461	2.83321	2.33	5.33	0.2	0	1	1	0	0	1	0	2	5	0	1	0	0.7525	13.66	0	0
461	4.51086	2.33	5.33	0.2	0	1	1	0	0	1	0	2	5	0	0	1	0.9795	13.66	0	0
462	1.94591	4.33	4.67	0.45	0	1	0	0	0	1	0	2	4	0	0	0	0.796	19.2	0	0
462	2.56495	4.33	4.67	0.45	0	1	0	0	0	1	0	2	4	1	0	0	0.6535	19.2	0	0
462	2.07944	4.33	4.67	0.45	0	1	0	0	0	1	0	2	4	0	1	0	0.135	19.2	0	0
462	1.38629	4.33	4.67	0.45	0	1	0	0	0	1	0	2	4	0	0	1	0.01	19.2	0	0
463	3.91202	4	4	0.2	0	1	0	0	0	1	0	2	6	0	0	0	0.7525	13.66	0	0
463	2.94444	4	4	0.2	0	1	0	0	0	1	0	2	6	1	0	0	0.0985	13.66	0	0
463	2.89037	4	4	0.2	0	1	0	0	0	1	0	2	6	0	1	0	0.9795	13.66	0	0
463	3.66356	4	4	0.2	0	1	0	0	0	1	0	2	6	0	0	1	0.22875	13.66	0	0
464	3.3673	4	3	0.1	0	1	1	0	0	1	0	2	4	0	0	0	0.572	19.2	0	1
464	3.13549	4	3	0.1	0	1	1	0	0	1	0	2	4	1	0	0	0.71075	19.2	0	1
464	3.7612	4	3	0.1	0	1	1	0	0	1	0	2	4	0	1	0	0.79025	19.2	0	1
464	2.48491	4	3	0.1	0	1	1	0	0	1	0	2	4	0	0	1	0.364	19.2	0	1
465	4.70048	4.33	4.33	1.45	0	1	1	0	0	1	0	2	5	0	0	0	0.72275	13.66	0	0
465	4.85981	4.33	4.33	1.45	0	1	1	0	0	1	0	2	5	1	0	0	0.757	13.66	0	0
465	3.17805	4.33	4.33	1.45	0	1	1	0	0	1	0	2	5	0	1	0	1.41675	13.66	0	0
465	3.98898	4.33	4.33	1.45	0	1	1	0	0	1	0	2	5	0	0	1	1.126	13.66	0	0
466	3.43399	3	3.67	1.45	0	1	1	0	0	1	0	2	4	0	0	0	1.2685	10.24	0	0
466	2.3979	3	3.67	1.45	0	1	1	0	0	1	0	2	4	1	0	0	0.259	10.24	0	0
466	3.93183	3	3.67	1.45	0	1	1	0	0	1	0	2	4	0	1	0	0.20025	10.24	0	0
466	3.73767	3	3.67	1.45	0	1	1	0	0	1	0	2	4	0	0	1	0.34	10.24	0	0
467	3.63759	3.33	5.67	1.85	0	1	1	0	0	1	0	2	6	0	0	0	1.41675	6.67	0	0
467	3.73767	3.33	5.67	1.85	0	1	1	0	0	1	0	2	6	1	0	0	1.126	6.67	0	0
467	3.13549	3.33	5.67	1.85	0	1	1	0	0	1	0	2	6	0	1	0	0.757	6.67	0	0
467	2.56495	3.33	5.67	1.85	0	1	1	0	0	1	0	2	6	0	0	1	0.72275	6.67	0	0
468	4.2485	3.67	5.67	0.4	0	1	0	0	0	1	0	1	4	0	0	0	0.345	14.4	0	0
468	4.30407	3.67	5.67	0.4	0	1	0	0	0	1	0	1	4	1	0	0	0.091	14.4	0	0
468	4.20469	3.67	5.67	0.4	0	1	0	0	0	1	0	1	4	0	1	0	0.276	14.4	0	0
468	3.29584	3.67	5.67	0.4	0	1	0	0	0	1	0	1	4	0	0	1	0.9635	14.4	0	0
469	3.8712	3.33	5.33	0.8	0	0	0	0	0	0	1	2	6	0	0	0	0.0985	19.2	0	0
469	3.55535	3.33	5.33	0.8	0	0	0	0	0	0	1	2	6	1	0	0	0.9795	19.2	0	0
469	3.04452	3.33	5.33	0.8	0	0	0	0	0	0	1	2	6	0	1	0	0.7525	19.2	0	0
469	3.2581	3.33	5.33	0.8	0	0	0	0	0	0	1	2	6	0	0	1	0.22875	19.2	0	0
470	3.52636	4.67	4	0.8	0	0	0	0	0	0	1	1	7	0	0	0	0.135	6.67	0	0
470	2.94444	4.67	4	0.8	0	0	0	0	0	0	1	1	7	1	0	0	0.01	6.67	0	0
470	2.56495	4.67	4	0.8	0	0	0	0	0	0	1	1	7	0	1	0	0.6535	6.67	0	0
470	3.13549	4.67	4	0.8	0	0	0	0	0	0	1	1	7	0	0	1	0.796	6.67	0	0
471	4.56435	3.67	3.33	0.4	0	0	0	0	0	0	1	1	4	0	0	0	0.22875	12.8	0	0
471	3.58352	3.67	3.33	0.4	0	0	0	0	0	0	1	1	4	1	0	0	0.0985	12.8	0	0
471	3.73767	3.67	3.33	0.4	0	0	0	0	0	0	1	1	4	0	1	0	0.7525	12.8	0	0
471	2.70805	3.67	3.33	0.4	0	0	0	0	0	0	1	1	4	0	0	1	0.9795	12.8	0	0
472	4.69135	4	4.67	0.4	0	0	1	0	0	0	1	2	5	0	0	0	0.79025	5.68	0	0
472	4.04305	4	4.67	0.4	0	0	1	0	0	0	1	2	5	1	0	0	0.71075	5.68	0	0
472	3.98898	4	4.67	0.4	0	0	1	0	0	0	1	2	5	0	1	0	0.572	5.68	0	0
472	4.12713	4	4.67	0.4	0	0	1	0	0	0	1	2	5	0	0	1	0.364	5.68	0	0
473	3.4012	4.67	4.67	0.65	0	0	0	0	0	0	1	2	7	0	0	0	0.796	14.4	0	0
473	1.79176	4.67	4.67	0.65	0	0	0	0	0	0	1	2	7	1	0	0	0.6535	14.4	0	0
473	3.46574	4.67	4.67	0.65	0	0	0	0	0	0	1	2	7	0	1	0	0.135	14.4	0	0
473	2.99573	4.67	4.67	0.65	0	0	0	0	0	0	1	2	7	0	0	1	0.01	14.4	0	0
474	3.04452	5.33	3.33	1.05	0	0	0	0	0	0	1	1	7	0	0	0	0.6535	16.8	1	0
474	2.56495	5.33	3.33	1.05	0	0	0	0	0	0	1	1	7	1	0	0	0.135	16.8	1	0
474	2.56495	5.33	3.33	1.05	0	0	0	0	0	0	1	1	7	0	1	0	0.01	16.8	1	0
474	3.13549	5.33	3.33	1.05	0	0	0	0	0	0	1	1	7	0	0	1	0.796	16.8	1	0
475	3.63759	5.67	5.67	0.1	0	0	0	0	0	0	1	2	7	0	0	0	0.2615	19.2	0	0
475	3.09104	5.67	5.67	0.1	0	0	0	0	0	0	1	2	7	1	0	0	1.09725	19.2	0	0
475	3.13549	5.67	5.67	0.1	0	0	0	0	0	0	1	2	7	0	1	0	0.73425	19.2	0	0
475	3.21888	5.67	5.67	0.1	0	0	0	0	0	0	1	2	7	0	0	1	1.29575	19.2	0	0
476	4.64439	3.33	5.33	0.65	1	0	1	0	0	0	1	1	7	0	0	0	0.572	10.24	0	0
476	4.09434	3.33	5.33	0.65	1	0	1	0	0	0	1	1	7	1	0	0	0.71075	10.24	0	0
476	3.82864	3.33	5.33	0.65	1	0	1	0	0	0	1	1	7	0	1	0	0.364	10.24	0	0
476	3.55535	3.33	5.33	0.65	1	0	1	0	0	0	1	1	7	0	0	1	0.79025	10.24	0	0
477	3.3322	4	5.67	0.35	1	0	1	0	0	0	1	1	7	0	0	0	0.0985	13.66	0	0
477	3.17805	4	5.67	0.35	1	0	1	0	0	0	1	1	7	1	0	0	0.7525	13.66	0	0
477	3.13549	4	5.67	0.35	1	0	1	0	0	0	1	1	7	0	1	0	0.9795	13.66	0	0
477	3.09104	4	5.67	0.35	1	0	1	0	0	0	1	1	7	0	0	1	0.22875	13.66	0	0
478	3.85015	3.67	4.67	1.2	1	0	0	0	0	0	1	2	7	0	0	0	0.27575	12.8	0	0
478	2.99573	3.67	4.67	1.2	1	0	0	0	0	0	1	2	7	1	0	0	0.5155	12.8	0	0
478	2.70805	3.67	4.67	1.2	1	0	0	0	0	0	1	2	7	0	1	0	0.66	12.8	0	0
478	2.30259	3.67	4.67	1.2	1	0	0	0	0	0	1	2	7	0	0	1	0.24025	12.8	0	0
479	3.91202	4.67	5	0.8	1	0	1	0	0	0	1	2	6	0	0	0	0.0985	19.2	1	0
479	2.07944	4.67	5	0.8	1	0	1	0	0	0	1	2	6	1	0	0	0.9795	19.2	1	0
479	0	4.67	5	0.8	1	0	1	0	0	0	1	2	6	0	1	0	0.7525	19.2	1	0
479	0.693147	4.67	5	0.8	1	0	1	0	0	0	1	2	6	0	0	1	0.22875	19.2	1	0
480	2.77259	5.33	1.33	0.3	1	0	0	0	0	0	1	1	7	0	0	0	0.22875	25.6	0	0
480	3.3673	5.33	1.33	0.3	1	0	0	0	0	0	1	1	7	1	0	0	0.9795	25.6	0	0
480	2.56495	5.33	1.33	0.3	1	0	0	0	0	0	1	1	7	0	1	0	0.0985	25.6	0	0
480	1.38629	5.33	1.33	0.3	1	0	0	0	0	0	1	1	7	0	0	1	0.7525	25.6	0	0
481	4.11087	2.33	6.33	0.25	1	0	0	0	0	0	1	1	7	0	0	0	1.155	19.2	0	0
481	2.70805	2.33	6.33	0.25	1	0	0	0	0	0	1	1	7	1	0	0	0.01375	19.2	0	0
481	3.3673	2.33	6.33	0.25	1	0	0	0	0	0	1	1	7	0	1	0	0.1	19.2	0	0
481	2.63906	2.33	6.33	0.25	1	0	0	0	0	0	1	1	7	0	0	1	0.587	19.2	0	0
482	4.77912	4	4	0.3	1	0	0	0	0	0	1	2	6	0	0	0	0.20025	10.24	0	1
482	3.17805	4	4	0.3	1	0	0	0	0	0	1	2	6	1	0	0	0.34	10.24	0	1
482	2.83321	4	4	0.3	1	0	0	0	0	0	1	2	6	0	1	0	0.259	10.24	0	1
482	2.89037	4	4	0.3	1	0	0	0	0	0	1	2	6	0	0	1	1.2685	10.24	0	1
483	3.43399	6.67	5.67	0.55	0	1	0	0	0	0	1	1	6	0	0	0	0.66025	10.24	0	0
483	2.70805	6.67	5.67	0.55	0	1	0	0	0	0	1	1	6	1	0	0	0.26	10.24	0	0
483	2.89037	6.67	5.67	0.55	0	1	0	0	0	0	1	1	6	0	1	0	0.17575	10.24	0	0
483	2.89037	6.67	5.67	0.55	0	1	0	0	0	0	1	1	6	0	0	1	0.22	10.24	0	0
